# Supplementary material for: The evolution of constitutively active humoral immune defenses in Drosophila populations under high parasite pressure
Source: PLoS Pathog. 2024 Jan 11;20(1):e1011729. doi: 10.1371/journal.ppat.1011729 (PMC10807768; doi:10.1371/journal.ppat.1011729)
Supplement: S1 Table — Sample names are indicated as population_time point_treatment. (CSV) [file ppat.1011729.s002.csv]

validated_id	current_symbol	C1_2_INF	N1_2_INF	C2_2_INF	N2_2_INF	C1_2_CTRL	N1_2_CTRL	C2_2_CTRL	N2_2_CTRL	C3_2_INF	N3_2_INF	C3_2_CTRL	N3_2_CTRL	C1_12_INF	N1_12_INF	C1_12_CTRL	N1_12_CTRL	C2_12_INF	N2_12_INF	C2_12_CTRL	N2_12_CTRL	C3_12_INF	N3_12_INF	C3_12_CTRL	N3_12_CTRL	C1_24_INF	N1_24_INF	C1_24_CTRL	N1_24_CTRL	C2_24_INF	N2_24_INF	C3_24_INF	N3_24_INF	C2_24_CTRL	N2_24_CTRL	C3_24_CTRL	N3_24_CTRL
FBgn0000008	a	2.63546826300784	2.76870598452889	1.44753789593874	3.07236477516355	2.71663330275192	3.20594972193277	3.03489918740982	3.32091720386098	3.03466326376806	2.91399395208975	3.05902146099135	3.00150881482485	2.55978222667718	3.1916282857064	2.76213681675834	3.18279081664304	1.94413324631698	2.0491953587935	2.73548727489059	4.21584897332986	1.42008575061084	1.94381275370062	1.86593043150489	3.72939733579577	1.86490964173292	1.87511257065733	2.6812475579644	2.30900629207636	0.551384948428604	0.97809242912506	1.26610190200739	2.20812403878458	0.015087067036405	2.14623321694287	1.91326969974251	2.59413864052468
FBgn0000014	abd-A	5.24067148516501	5.5584742583431	4.42221031924974	5.6580579262958	5.45077362333228	6.48013111991139	6.17257004374309	5.91067383430295	4.90464192486291	5.4892026367045	6.13888574292515	5.58602114128016	5.11315025958875	5.28484060861848	7.1647351572363	5.46776658698011	5.83987042287824	6.16098115787436	6.32397774522202	5.85153660305927	5.39190560271314	5.47446689905878	6.6758340237856	5.48368014376144	5.53222095918006	5.48278100546354	6.43046028763132	6.72424410726097	5.99249343639193	5.1818149365431	5.60478712389045	6.00104283617706	6.88500772043597	6.02135420412307	7.0614871601209	5.29729807920394
FBgn0000015	Abd-B	5.19770898044894	3.92407872538893	4.47229690481494	4.55081142442915	2.13273395403281	2.03899124773934	2.95123281495694	1.54797898061605	4.91436704473679	4.01947668117267	1.80040248836912	4.16576343962183	2.83843770434979	4.27240054373762	1.94741610462969	2.87799359271534	3.63822635162313	4.89610003910284	3.25596666208603	4.43434202320013	3.78962973154551	5.59814483001438	2.59746262028629	2.64265700914284	4.19969662402967	4.65216219833028	2.579309221186	2.66948006908755	2.72834834454989	5.60472525063564	2.77452766751195	4.91964807957448	3.05673183248242	2.7666156642593	2.03695268067924	3.68633458836932
FBgn0000017	Abl	3.72678493185499	2.65423309655509	1.07291564575431	2.82355838786827	5.08218350215832	3.88076095520802	1.92141092608652	3.09875796261103	3.00584287087037	2.31455857869675	1.93075845202651	2.78742219633594	3.91502959889364	3.72376288412405	3.02926829323067	3.18279081664304	1.3105547008075	2.03605096372012	1.66085296376745	1.77557932874971	1.32965953157236	2.89452699775918	2.24056022774216	3.11501585908945	2.60033895383078	3.41362777423614	3.16349167592642	3.0315616750581	2.47721140446826	2.96349273150145	2.74947253556147	3.17385515128345	2.2487509090427	2.82707276579061	2.01991972790909	3.17832907440143
FBgn0000018	abo	2.31648455057296	2.10777006409052	1.94157428049906	2.28045692181119	2.49797218157007	2.3737056045024	2.63756390634205	2.51461129552389	2.54706386815886	2.29585875745371	2.72841559470433	2.45899223876348	2.50610102006167	2.50902915203269	2.47801858017466	3.12460911074211	2.46586901301158	2.60660083278697	2.82612471664	3.01810374191757	2.39088453055922	2.48241126460746	3.08890848516122	2.39416528019067	2.05206843955558	2.36969896705452	2.63580276576867	2.49467691637568	2.29468664099884	1.73417766053811	2.54139647166776	2.6264453245167	2.6597450796411	2.26753993484291	3.02674669771691	2.89516591436501
FBgn0000024	Ace	4.30241097902293	2.89323183751747	2.46838992080216	3.61598131832303	3.77198179116059	4.33870801056636	3.47696671246905	4.69477283257841	3.64265097792403	3.56428017627919	4.75430315987987	5.3388390600689	2.98298618372246	2.87347681020714	4.0504250294058	4.87816796140257	0.154029117145794	2.6242748383375	3.47908144311392	4.57942954575106	2.73887544305979	2.34790678610102	5.53252137021591	5.44358056167181	3.32915737980005	3.54152397702699	3.93026716008861	4.31348805785433	3.74875714173491	3.74190254528308	3.98147644297185	3.32321615853165	3.68328162457817	4.85734608320768	4.51654529298923	4.23723151479157
FBgn0000032	Acph-1	3.197236723023	3.84087793967941	3.44368788653171	4.29199092139361	3.69512046876543	4.1481220901494	3.41017129761615	4.66863042074272	3.86755581812367	4.16310583326408	4.40462841877595	4.26954515034053	3.9081476482224	3.74861946203564	4.15909940328763	4.54672328257813	3.70807525164268	3.88745025371205	3.9146104266587	4.13124661653816	3.79639822444172	4.04411511958791	4.09224785200702	4.67793186082271	4.46326433757172	4.35482770689938	5.22810546548997	4.89821613664614	4.92204578799921	4.99207575799431	5.15806743942724	4.81466678963602	5.1486721122554	4.49076694006206	5.41889331261062	4.92231553218926
FBgn0000036	nAChRalpha1	2.90447483945074	-3.26244343206509	-6.68903786814038	-3.57834407487393	-6.68903786814037	-6.68903786814037	-2.49318663075707	-4.61897887795842	2.03636852977949	-4.58301827382698	-2.9493445105048	-3.18319866492011	-4.45529889941549	-6.68903786814037	-3.42159024807091	-4.56248531995447	-2.81553550411504	-6.68903786814037	-6.68903786814037	-6.68903786814037	-2.53723720719663	-4.46675932732835	-0.862287405304303	-6.68903786814037	-4.05537130254696	-1.1560966489891	-3.48601074073884	-6.68903786814038	-3.7204328967468	-4.06003915382603	-4.35222894772774	-4.02324130530779	-2.13757538974378	-4.10208651032096	-2.30504271799602	-4.26128427312495
FBgn0000037	mAChR-A	1.79117462252379	-4.13414739014591	-2.10496762803878	-4.4203072247794	-3.29141038333489	-2.12142402984929	-6.68903786814038	-4.61897887795842	0.775254696751266	-2.55768752144445	-2.64917928623298	-3.18319866492011	-3.09084637454776	-3.00586072363156	-2.88745317862112	-2.5325087223526	-6.68903786814038	-6.68903786814037	-0.921704515505629	-1.8220606959858	-3.74228579214188	-4.46675932732835	-4.0876018362529	-2.47353031417806	1.50343590594941	-0.17176123399106	-3.48601074073884	-2.3869499823437	-1.55403878140693	-2.63959044927333	-3.50258805112401	-1.89572046610316	-4.23227745630815	-2.68680059657557	-6.68903786814037	-3.40199419423242
FBgn0000038	nAChRbeta1	2.7188650400315	-6.68903786814038	-6.68903786814038	-2.36027698213184	-4.62568241468915	-3.94956106482071	-6.68903786814038	-3.28343818252662	1.83809210876276	-4.58301827382698	-6.68903786814038	-6.68903786814037	-3.09084637454776	-4.70304793626753	-4.27904805895142	-3.73792472178268	-1.86561031917871	-4.40419608963854	-6.68903786814037	-4.51186155847736	-6.68903786814037	-4.46675932732835	-4.0876018362529	-6.68903786814037	-4.05537130254696	0.628827875614404	-2.95423790909857	-6.68903786814038	-3.7204328967468	-6.68903786814038	-6.68903786814038	-6.68903786814038	-6.68903786814037	-4.10208651032096	-6.68903786814037	-4.26128427312495
FBgn0000042	Act5C	10.0927150277797	10.5087379112472	10.1788439836208	9.92128147525858	9.91801071633287	9.95145835698454	10.0022417454199	10.1707741251409	9.63060214119664	9.7807331215489	9.28514559539067	9.68375709966582	9.8731808695821	10.348931828423	9.67438425397981	9.05589302890078	9.55437724930611	10.3420726363056	9.61111653937604	9.27605317732687	9.78342684122984	10.1632044607336	9.4688394247722	9.92623708712098	10.3417546600764	10.1467809694114	10.9850921229576	10.2911732840696	10.2423424216471	10.7443778679972	10.8297664511872	10.6760935752537	11.0367065991756	10.4206370183206	10.9139245811606	10.3916832522783
FBgn0000043	Act42A	7.12113018183093	6.64399156843116	5.86615403727103	7.38346837946059	6.43322746854194	7.04624226948239	5.84501186892015	6.8279273194994	6.33419530999112	6.2736088981752	5.19144982846604	7.13000674273372	6.25532236687801	7.33519457225891	6.22292786382236	5.65784359666519	6.0561824727286	8.04873200178487	5.01585387422678	5.85324163048401	5.8446289337697	7.62933647152684	6.00600041730608	7.33090189276994	7.40546885514954	7.74689536214019	8.21315615809856	7.35706444585431	7.90739770546872	8.80178747091909	8.05644858241746	8.67172699020223	8.0609918786214	6.65639508341518	7.88218690246553	7.6715623506022
FBgn0000044	Act57B	7.0966533798715	6.23806168849989	6.1593189948909	6.28325159328469	6.84410287578825	6.97261079234085	7.80340614984313	5.84604701891272	4.47077223292974	7.05253430444887	5.31379270864139	6.3936820646298	4.76070558398588	7.3093221486838	5.8435837150964	6.34325213683081	7.41761399537266	6.33273329562987	5.49895468306505	5.25599375457934	7.17048732297358	4.9034299985776	6.73225231259514	7.12164336387402	5.21311828912959	5.20938497249374	5.19558806777147	3.99008890599973	4.4796123659431	3.83121557272721	6.7957416204301	6.52960381890188	7.8643525158571	4.63583903815847	3.76983422359671	6.61276798926047
FBgn0000045	Act79B	-0.339460179892725	-3.26244343206509	-3.33938038047853	-1.26247507752413	-1.39791792933268	-1.55688525443605	-3.41653710397842	0.458245328624115	-2.54146751387338	-2.85918061053388	-1.69371537114888	-1.53799186423943	-2.40233636523033	-3.38393825558628	-2.19247782274038	-1.20465933284755	-4.21595738902093	-4.40419608963854	-1.68051572517828	-1.51005441194152	-2.83901592154762	-2.41615681686856	-2.27790883324233	-2.01046357227263	-0.824452140074722	-2.68004819267626	-3.48601074073884	-3.31560966987007	-1.08039043763229	-3.18163260219641	-2.97144152905195	-4.02324130530779	-3.37004837296165	-1.01427297872558	-1.52760903153317	-4.26128427312495
FBgn0000046	Act87E	3.44594374351439	2.22906988438938	2.28272557261912	2.91134871529023	3.29410412653289	3.38381055022317	5.10398812353503	2.15162203838835	1.48826140001354	2.07237202931424	1.65708748422596	3.20370123773223	0.601419564421522	2.23773367853925	2.25604437554346	2.28435074487803	3.77003990244056	3.18485497007635	2.11369019281825	2.16417940703368	4.41330672099659	2.00894339274421	3.16199363287215	4.07973987035028	1.82437732909466	1.84604401084417	1.95168109336881	-0.197946640424271	1.75894321842128	0.781196503238518	2.9751746924963	3.55709835622193	4.95583051553188	1.57072848232791	0.720126260879109	2.8618512815988
FBgn0000052	Pfas	7.10442785283678	8.30197252280946	7.8277250949854	7.73607174695717	7.80878721256129	7.67873452596723	7.78814294331184	8.85039617987936	7.27456934678787	7.2134458665459	7.66617832079456	7.63642637752222	6.87813571078633	7.33442511268194	7.18187182838204	8.19002898912785	7.36723015024039	7.1190327589538	7.95147911582815	8.00918414473141	7.26866990091289	6.92476010487221	8.62529228183556	7.38601347494215	6.7226298572493	7.43086876535371	7.55310034568427	7.893407521707	8.01354166683866	7.69547072602638	7.84505357102134	6.36161793557185	7.96677285945384	9.05130866196369	7.6750879560253	7.25072792207858
FBgn0000053	Gart	6.70555833595303	6.50076409574073	6.12196776309517	7.13527671916967	6.98868387335151	6.83682420503754	6.91732962491282	7.54613896669444	6.7007464988543	6.67056899658973	7.70851295290351	7.47292637136129	6.57286882577534	6.2809386469277	7.28836459704103	7.47283920676885	6.42623258862633	5.97117225227333	6.78300823708797	7.58149154415497	7.1315404583847	5.97748505443332	8.34158504543598	8.91682388972348	5.62953265015418	6.60587814161341	7.14469320005333	7.51428019066926	9.13157352641914	8.18820580548215	7.21036515649253	6.84712603124307	8.70902626815992	9.43528656447399	8.73466671069272	8.65475714029717
FBgn0000055	Adh	-2.52252527755804	-2.0233527833861	-1.85199312839705	-2.6643673274783	0.449502205317308	-1.81171544187933	-1.36767281373486	-2.14101629531565	-0.2861759896335	-1.74674995570564	-1.12390908043882	-3.70601780984961	0.419800334477466	-6.68903786814037	1.53358652976408	-1.72092182570257	-1.14917165988522	-1.87593670607608	0.476682843072886	-1.65763938547179	1.21309014327213	-2.71954720564277	1.7652794629705	-2.22349713946009	2.24867480210386	-1.7255628233313	1.48244479358807	0.455123672242456	3.03828004249497	-2.63959044927333	2.23939401294197	-2.59841071830978	1.38985775597969	-3.2274367230963	2.31346672675925	-0.537487561089529
FBgn0000057	adp	4.45884261318371	5.4172340485676	5.05511737097704	4.992785116028	4.73353744766305	5.06949826733514	5.49091558332528	4.87933986559687	4.74377291477144	4.53208017724914	5.08347238447601	4.37336538672031	4.52239351958394	5.05006375353177	4.79793754555439	4.93928188618528	4.79497157911631	4.93024791306222	5.25812802794363	4.84408237008296	4.94801659684856	4.37825161974989	5.09183791620466	4.20229177895753	5.1324087110571	5.30594402638576	5.23878374127376	5.56343288486819	5.28975252665107	5.66026574965359	5.1113035736346	4.85396635775201	5.6314557686932	5.43972972883076	5.77161146947922	4.59746986461937
FBgn0000063	Mps1	0.359944043560901	-1.36675536881364	-2.41193618008133	-1.70938217470081	-2.36153472047655	-0.836469403288184	-1.93470645400186	-1.79221647441918	-0.695541364068406	-0.770404969406551	-2.18903306253337	-2.24813977818027	-2.15167448821341	-0.926046277657813	-1.09026288757356	-1.72092182570257	-1.14917165988522	-1.87593670607608	-1.17945120588119	-1.03605098481069	-1.32234216519572	-2.16561455043308	-1.3122184819611	-0.333988686316016	-1.6784337212306	-0.50465744368318	-1.4433900607181	-0.851586117645259	-0.439105545056226	-0.829922637953467	-0.740025981544486	-1.89572046610316	-1.48276162960217	-1.98630355809301	-3.23754919370941	-0.02011538058927
FBgn0000064	Ald1	11.5539977402752	11.0691078824859	11.4251672009203	10.8343968822054	11.0969574696494	10.8594298251501	11.523898700199	10.6340988191497	11.374661704936	10.878174887861	11.3491233977664	10.9024785011899	11.1221688057858	11.1567220338243	11.2054783221701	10.8271366092133	11.4612880693818	10.9278240371887	11.2011829979547	11.0019252968221	11.624338794149	10.9233065790593	11.3404271337581	10.4886555622573	11.6267017175966	11.485808203665	10.8756641186497	11.1151081541786	10.9552549944236	10.7891162565519	11.6429581870937	10.4588859472152	10.9961279845141	11.3259620503907	11.3662810662846	10.5849480943965
FBgn0000071	Ama	3.47288703087129	0.513446978060015	0.911435251222746	0.775904102791921	-0.00609486835357845	1.23177314331449	0.564629722302641	-0.349616095332668	2.07849843920688	1.76765335137604	-0.946926261331105	1.49617751280193	-0.389394048373933	-0.1997467826196	1.01213601090177	1.06898920990113	1.5896674911227	-0.712451855277273	1.05829213172549	-0.53010511531763	1.53785616450036	2.15421517899429	0.705629202743058	0.345218574614855	0.743908241157834	2.66427534442173	3.41016092143032	-0.738051017255104	5.67697865075634	3.40799168639858	2.32102488627017	2.36144154387268	5.13086573248537	4.92575546319133	1.8947022301117	2.49983064145542
FBgn0000075	amd	-2.21675523562035	-2.33114010205789	-3.33938038047853	-2.6643673274783	-2.61026892641204	1.03272028218426	-1.08474142192851	-2.90284366651449	-1.98389719392327	-3.7611342224147	-3.32882456954378	-3.70601780984961	-3.09084637454776	-1.75294467932016	-6.68903786814037	1.21807910407892	-4.21595738902093	-4.40419608963854	-2.14812554966992	-4.51186155847736	1.63167417907062	-0.979521790680923	-2.27790883324233	-4.51413312334843	-4.05537130254696	1.2556751403672	-6.68903786814038	-0.2750584045568	-1.29786346590954	-4.06003915382603	-2.27902249708621	-6.68903786814038	-3.37004837296165	-3.2274367230963	-2.69722973537769	-2.47785437334764
FBgn0000077	amx	1.25864807212632	1.95788342569035	2.05419433238069	2.17798355211336	2.02762247011724	2.0292990814147	1.67816514654125	2.08992059454939	1.68288669040001	2.20857386882039	1.95324416077209	2.13550369171137	2.09794444942087	2.30630853923868	2.08174254944519	1.93633174832851	1.47985321966217	2.34402548685509	2.3023272166666	2.27008649694591	1.81616283259419	2.10739796788289	2.13156384421194	2.42194866224054	2.35209351201862	2.03820285842506	2.20915708001221	2.12616650724946	2.52775088637068	2.28835260945038	2.30964233059142	2.78667162926245	2.28784270253152	2.61484084790447	2.63762640728544	2.2651646251959
FBgn0000078	Amy-d	-1.56326487820739	-2.0233527833861	-1.85199312839705	-3.05015676976747	-3.29141038333489	-2.30540382347462	-1.93470645400186	-3.80188758114113	-2.23591223845218	-0.693658267317539	-3.84519799249945	-1.53799186423943	-4.45529889941549	-3.38393825558628	-4.27904805895142	-3.21652632521506	-2.81553550411504	-6.68903786814037	-4.24128539303981	-2.00766031151081	-0.0215473253422338	-0.473243459383065	-1.14615652251069	-3.15963187829232	-2.24119096070718	-4.433536382897	-4.33728389007738	-1.8265736652321	-1.08039043763229	-2.24650165133814	-0.648376881281427	-4.02324130530779	-1.48276162960217	-1.98630355809301	-6.68903786814037	-2.47785437334764
FBgn0000079	Amy-p	-4.29964487451106	-3.26244343206509	-6.68903786814038	-3.05015676976747	-3.80949963112317	-2.76344639553091	-3.41653710397842	-6.68903786814037	-0.603847901574668	-2.85918061053388	-2.40083801092795	-6.68903786814037	-6.68903786814038	-6.68903786814037	-4.27904805895142	-6.68903786814037	-3.35210310193887	-3.56037935574748	-6.68903786814037	-1.37617580443626	0.793310325872739	-1.60171570413842	-2.6705183090037	-6.68903786814037	-4.05537130254696	-2.37615400939605	-4.33728389007738	-6.68903786814038	-3.7204328967468	-2.63959044927333	-0.330838588550029	-6.68903786814038	-4.23227745630815	-1.32915771930212	-6.68903786814037	-2.17158900363419
FBgn0000083	AnxB9	7.10097770276447	7.87378419309521	7.49900623443055	7.88806828219943	7.01022577588813	7.36892992089499	7.10851893381929	7.4790283332097	7.29406937800282	7.70634388157011	7.39919638999408	8.1392343243508	7.3433262032178	7.52811727034019	7.63794932787512	7.2426214558534	7.20025230119433	7.99625138832998	7.40332027063467	7.42921081069036	7.37281627594154	7.92174590392481	6.82955542882082	7.92466266513637	8.13775691703917	8.03122070362205	8.16997165662327	7.88373926889779	8.30401208745433	8.499194098994	8.22667510955016	8.22176226031033	8.23484969897955	8.02979272345081	8.04731934408317	8.24826686695338
FBgn0000084	AnxB10	2.44178149715841	2.72812261831284	1.9909202549114	4.49032799317808	1.94920466027293	2.92678077076853	1.53920526736682	4.0118352705107	1.18824835938813	2.79918211135946	1.96435694368568	4.22892387875606	1.6472710056905	1.84689058001596	3.92893723373866	1.68138498249005	1.71128130117973	3.29929735734283	2.98406783113626	3.55089176980649	3.09236258950995	1.81861222985676	2.11529829129124	3.63759295857969	4.39916281192849	4.25607766611227	4.48576442983082	3.70397785835608	4.23287165844193	5.56698359149733	4.52981706477988	4.7905627071608	4.69732920902404	4.47510913414329	4.24327454794784	4.29765360766031
FBgn0000092	dyw	-0.878805752245584	-2.33114010205789	-2.80238073560937	-2.36027698213184	-3.80949963112317	-1.34038168563319	-4.27446955400218	-2.14101629531565	-2.92962324650187	-2.85918061053388	-1.43823916749648	-2.49794999516196	-3.09084637454776	-2.7065718151766	-1.53857381727725	-1.31745351151131	-2.42531816607081	-2.0898010481045	-2.8443543783784	-1.51005441194152	-1.72577136761727	-1.95221177885547	-3.21164441028722	-1.82487769347913	-1.6784337212306	-1.91161723598741	-2.00946390451644	-1.42398818675583	-2.81565979564184	-3.18163260219641	-4.35222894772774	-4.02324130530779	-4.23227745630815	-1.98630355809301	-1.99700067796801	-2.17158900363419
FBgn0000097	aop	3.98440986483462	3.55791748872714	2.52532293733342	3.85614370179426	3.34311728506386	3.76581188135379	3.92662752610449	3.68665426367559	3.56080517932889	3.9613310896941	3.59776853065873	4.01265085988685	3.53645276557166	4.15412410268523	3.41588837962627	3.39007295325486	3.19951417110869	3.45060814790865	3.90632439692402	3.9740135800315	2.65942694375268	4.29190880060906	4.1769711752224	3.54376837053246	2.40802321693612	3.64218795651483	3.36073812572166	3.87434169963134	2.59249544984081	2.53348174102624	2.83135102932418	3.37456641640915	3.12308357548364	4.45289872709122	3.63650255823737	3.27640784983141
FBgn0000100	RpLP0	11.0966658779225	11.3894216886641	11.3574298059673	10.9333392356674	10.9782381306614	10.9336201853072	11.0317242008596	10.8989225838951	11.129168537946	11.0131757057941	11.3187160380968	11.1107837326716	11.1756661259294	10.9882547853084	11.060362781538	11.2653760033611	11.1583614621174	11.4189403589649	11.1796968768612	11.4353552133858	11.2745810832539	10.9499058405738	11.3174220761105	10.8909679854467	11.2399685528784	11.0828986833553	10.8837052992192	11.1434254417296	10.8283777952653	10.724844709493	11.0052275373027	10.9243947769568	10.7806968146384	11.2110284650117	11.2316889924897	10.9451925886393
FBgn0000108	Appl	5.5179447529523	-1.36675536881364	-3.33938038047853	-0.27934539015006	-1.65360191940385	-0.409997629029	-1.08474142192851	-0.739929501924973	4.7825203831071	-1.74674995570564	-1.84070157222904	-1.8498048209017	-1.18307814425318	-0.926046277657813	-1.37316912412471	-1.57353527926965	-0.777834111408365	-1.52481638776605	-1.68051572517828	-2.77345006603463	-2.53723720719663	-1.19732649116396	-0.997251327593449	-0.682738264620271	-1.6784337212306	2.72939551101304	-2.26128269277896	-1.61128351884993	-0.574714666247415	-0.964942849759726	-2.02734301824912	-1.89572046610316	-2.13757538974378	-3.2274367230963	-2.69722973537769	-1.3518638530107
FBgn0000109	Aprt	5.4585246725875	5.99141032816014	6.09683172979982	5.38276002707122	5.63560702207819	5.83346989327467	5.52814056807334	5.16889826474909	5.69016489372788	5.43254925371465	5.76996520737545	5.66141372030213	5.34740528537067	5.51595565651667	5.54335213963165	5.42567411007782	5.53265266198947	5.77349413191663	5.59230305031187	5.19006268532017	5.57526195360785	5.10753286139026	5.3271766055214	4.84630176188967	5.32811358380114	5.53948869628581	4.76229235305624	5.13085376549634	5.25517438773738	5.02807790513327	5.21103079671672	4.93438996695673	5.18881147865638	5.17288257631985	4.95775592322994	4.46784563629295
FBgn0000114	bru1	4.53496619150731	4.63071535622721	4.51789991373768	4.43215296890439	4.24965691194328	4.40016150791033	4.83786185327551	4.63302025502772	4.53016787469856	4.26756799841165	4.49361136093729	4.47890054545998	4.88683008660928	4.95314472951882	4.48693716988933	4.91764021285329	5.11817407687401	4.84425610775952	5.03877779454173	4.53337887363627	4.98551865525212	4.896562239235	5.0150122684726	4.32753681580069	4.61355307070996	4.99771527188117	4.48063250315772	4.97098540563561	5.27009518445946	5.17179190458177	4.84177962778373	4.32624841966122	5.23121068918909	5.1864073435857	4.76165721434784	4.13635632798644
FBgn0000115	Arl1	5.23596056765007	5.82097687130129	5.94651989286825	5.47568849726443	5.42099058662917	5.22405828473398	5.56953953824802	5.42771718111052	5.51970754465097	5.49536229482997	5.35975510765318	5.66902545041079	5.75757905545822	5.60542181975656	5.37330290663569	5.01839052332893	5.70727262478748	6.02039091122825	5.60387837543706	5.24823928344717	5.91551193682263	6.04270189563897	5.4011597726591	5.57725055562792	6.06964390932473	5.76491528600798	5.83824149986053	5.34247329123192	5.74441966067638	6.02229634962863	5.98260541492469	6.08821820628998	5.84746185489257	5.31510787850113	5.91555293610265	5.50307835039415
FBgn0000116	Argk	7.37788922127684	6.1893764868971	5.55088220363047	5.54480517522902	5.80102251899141	5.86446194745031	6.89052547115096	5.47273112468334	5.85880122865613	6.23792977418387	4.38408633123155	5.66997409912953	5.32303420747386	5.98530578248591	5.78679979561813	5.35382179448371	6.30427817848895	5.25917191408572	4.85078866070478	4.406742288576	5.6621286546731	5.06528722867882	5.82030162874448	6.53425823082886	6.2487884423945	5.99335971070648	5.91728666174866	5.03228040437492	5.2400976614614	5.5108400781428	6.59997877687316	6.29273611119732	7.66256600716854	5.11949456906862	5.37268093684026	6.21044723463839
FBgn0000117	arm	6.85025998847392	6.48181793920659	6.4804883133538	6.50640171908493	6.61746798615298	6.49385072445315	6.38458194299558	6.87098084166433	6.63168389600758	6.5937077447222	6.37476120164579	6.49992894392822	6.65993901121015	6.33630640472078	6.54255519637444	6.38553115290559	6.47284050110916	6.28491816705559	6.59021965761128	6.6552492220298	6.57560723392042	6.58257201175263	6.73956654927618	6.76237578094687	6.84354745842199	6.8372024914748	7.06292853056449	6.72548182750344	7.06119588705454	7.01491851081305	7.17394959618678	6.88303197605618	7.23884987388227	6.90685607965426	7.10099863488456	7.06605992004866
FBgn0000119	arr	4.07863392905401	3.84087793967941	4.05939826443404	5.76306371105945	4.5483487879876	5.44153361711598	5.44716233330409	5.52223445688416	4.82438672818754	4.49156958823087	5.35131409725334	5.30259732461019	4.26397990890352	4.79658057419791	4.94619871959286	5.25002867947551	4.43483618104093	4.03349174447433	4.79353347883069	5.81875223461018	4.13491096101254	4.52574344037186	4.97950875860722	5.86389321675171	3.87696819775464	4.69354658369283	4.56305986958297	5.07757055745203	4.9251913385209	4.52853095270456	4.32741540590985	5.78082475700876	4.89805084247968	5.61284219759779	4.63033978719156	5.38638831189291
FBgn0000139	ash2	3.65331111557976	3.38596852605725	3.30098684043502	3.31701909171102	3.59197981301607	3.71532673908729	3.17560301729113	3.50946500514094	3.20281234040469	3.4206313198728	3.39915926388444	3.65075545899598	3.47723734846647	3.41380206558328	3.54554355752392	4.04614933890383	3.46460301360382	3.14867387255189	3.05324765486449	3.5550882902435	2.80077423889653	3.47656180314174	3.69263678789847	3.62967223253292	3.80588311931505	3.32159608218185	3.6756732006147	3.65804673862348	3.41460941386901	3.07954703246724	3.29097048472481	3.51848467866399	3.37378889134692	3.77584901435794	3.3669734324897	3.93083120677551
FBgn0000140	asp	3.197236723023	-1.55425840455149	-3.33938038047853	0.210484289323543	-0.051445682935878	0.52659517354389	-1.71997056369705	-0.349616095332668	0.874245630247063	-0.937351796086305	-1.84070157222904	0.722105987537892	0.21197917622712	-0.1997467826196	-1.22479250259152	-1.43981994930155	-0.672632291568629	-1.11987251741117	-0.808266206427252	-1.51005441194152	-0.672316988634406	-0.21344774895861	0.249409067969664	0.593444717462374	0.22670152159526	1.51773326865191	-0.312454174329378	-0.738051017255104	1.40958161107532	0.648717110590644	0.660341531178924	-0.253869129070222	0.190367405287741	-0.755953318723386	-1.52760903153317	1.0036532263291
FBgn0000146	aub	0.108281086649868	-1.55425840455149	-1.85199312839705	-2.6643673274783	-3.29141038333489	-2.5163229039354	-2.18708952597128	-1.27667974704308	-6.68903786814038	-2.09597500949984	-2.9493445105048	-1.28174050002529	-1.93818500504091	-0.517665843678778	-0.241225388219416	-1.00251172318379	1.2846619817114	-2.0898010481045	-1.04482948777477	-2.00766031151081	-3.74228579214188	-1.95221177885547	-2.6705183090037	-2.47353031417806	-1.2746283464699	0.407941712606493	-1.4433900607181	0.406565726677557	-2.26388954182513	0.822784203607499	1.33509203015672	-1.89572046610316	-2.83409691058169	-2.68680059657557	-2.69722973537769	-0.945776115064073
FBgn0000147	aurA	1.18234549874635	-2.72291335354504	-3.33938038047853	-1.13974225014232	-1.39791792933268	-0.985700988649793	-4.27446955400218	-1.6450641917228	-0.898512755198311	-2.85918061053388	-2.9493445105048	-1.40418422732624	-0.0847980598351959	-1.18377706004742	-1.09026288757356	-1.88509684025433	-1.14917165988522	-1.37684227560634	-1.49348388910741	-3.68088270369362	-2.83901592154762	-0.62309145469531	-2.27790883324233	-1.66046716052146	-1.6784337212306	0.522608063269331	-1.16081382629371	-1.10958322077746	-0.0952500715285175	0.0213457318113457	-0.403913890450624	-0.786879023299268	-0.502434007255908	-3.2274367230963	-4.11135472677395	0.0990441308020506
FBgn0000150	awd	10.0190493510657	10.5863088343591	10.3749906115699	9.59040789607965	9.95552275654621	9.86295860899836	10.1735424951015	9.61398468727402	10.2653051491873	9.94627758664524	10.3440193213244	9.96744219094015	10.0499592183583	9.91468978859366	10.1913645914623	10.2337712392974	10.3181903094668	9.92156285907868	10.3066510358992	9.86711265432807	10.2748139394182	9.81556895094273	10.3833819495263	9.77353935466333	9.99222202989659	9.95702143485476	9.74209212925174	10.1038264316054	9.80434997582734	9.37340879731544	10.0040210755366	9.7866921867922	9.59479579599395	9.20634174372536	10.1954411206695	9.62471891851354
FBgn0000152	Axs	2.1394555237769	2.19968759665463	1.89048051741558	2.77757507749843	1.87842068866786	2.32700033020997	2.50514249163301	2.74557430585947	1.88632620094036	2.31455857869675	2.27221595519183	2.51074141522881	2.09794444942087	1.81193920940594	2.03834201903879	2.26489361935553	2.26864051182568	1.89756758838915	2.02462905142076	1.92573424168882	1.95572601859131	2.26501379407027	2.25548006705341	2.71929819299891	2.56387219583781	2.32825868369689	2.92741707380134	2.64875336013842	2.59249544984081	2.68774639445605	2.68926076962625	2.8502427980479	2.96323142797379	2.92252411679838	2.77594056165185	2.87860475829875
FBgn0000157	Dll	1.07389426289597	-4.13414739014591	-4.20437580199613	-3.57834407487393	-3.80949963112317	-0.577602268175564	-2.49318663075707	-0.407767627916094	-1.58275332024941	-6.68903786814037	-2.9493445105048	-2.80026634774106	-2.15167448821341	-3.89770560522223	-1.72542780420606	-1.57353527926965	-6.68903786814038	-6.68903786814037	-2.45464224710977	-4.51186155847736	-6.68903786814037	-4.46675932732835	-0.519821205606942	-2.77617363982149	-6.68903786814037	-0.50465744368318	-6.68903786814038	-6.68903786814038	-1.08039043763229	-6.68903786814038	0.0975542787412772	-6.68903786814038	-2.83409691058169	-4.10208651032096	-6.68903786814037	-1.5173347079959
FBgn0000163	baz	3.01858982319768	2.71779585541623	2.17298031315877	3.60285634652274	2.55203675743992	3.28952228182924	1.67816514654125	3.06708537195453	2.26030895523713	3.28498339224305	2.70872639356052	3.32910564585551	2.78684685418826	2.19315784883834	2.38868103888941	2.94676679547398	0.7155449810588	1.6265407707611	1.55881634772968	3.46874696600675	1.21309014327213	2.92859091846923	1.97811743613457	3.96166447967426	2.95972576937212	3.03649976049236	3.04333313267942	3.42804051606504	2.08567847726429	2.45630894523849	2.53163178956152	3.62531272821344	2.36298523184651	3.44391686741477	2.92976744955107	3.99369884093399
FBgn0000173	ben	6.34408086008796	6.23715814337484	6.35810929535876	6.28256582409057	6.11890794384863	5.84801574162057	6.09937488781368	5.94955271115096	6.17745406055247	6.15281088828023	6.11602284560381	6.11868696916705	6.34723355782608	6.31097570438484	6.24457192070745	6.11372001029046	6.33140600896035	6.68244198938346	6.07136090607405	6.08711667713538	6.5138067100393	6.17416463561074	6.30206939883552	6.13823762562171	6.71364190146899	6.65698503051	6.61741821976023	6.53744353743567	7.21690103606283	7.02553197947836	6.78807244310967	6.50923433864545	6.90452726086631	6.49030044245278	6.7967038573114	6.38622116272811
FBgn0000179	bi	3.58085589631088	-0.066626247895644	0.876851131058121	2.20139268804758	2.2864446826631	1.69111769768675	1.47529359075611	2.14151998158866	2.74315656360136	2.56935976491896	2.12152752101212	2.37771228881172	3.55859604613422	1.5544078303927	1.70990691394184	2.70830632200647	1.54673953620419	1.47893159551936	2.11369019281825	2.30039975429392	1.97971191332654	2.34790678610102	2.2102495279153	1.80115944902893	1.01998040018769	2.2855927686385	2.40607196973121	1.29858044886711	2.06301068530481	1.24607037903444	1.00892936135708	1.05802073911944	1.26481184843732	1.90579929181668	1.91326969974251	2.04537820201598
FBgn0000180	bib	1.23365960733732	-4.13414739014591	-2.41193618008133	0.836964362252654	-1.96457413551699	-1.67868116165311	-2.18708952597128	1.78707347174703	-0.2861759896335	-3.7611342224147	-3.84519799249945	-2.0352679755874	-0.775999542234284	-3.89770560522223	-1.72542780420606	-3.73792472178268	-1.86561031917871	-4.40419608963854	-4.24128539303981	-2.00766031151081	-4.56634636924681	-3.10420822890503	-0.862287405304303	-0.763880799505747	-1.93254496812924	-1.56078479173775	-3.48601074073884	-1.8265736652321	-1.29786346590954	0.0213457318113457	-0.562203772331273	-2.59841071830978	-2.83409691058169	3.8310161932914	-3.23754919370941	-0.945776115064073
FBgn0000181	bic	9.59496197545224	9.85986534694174	9.74117605895242	9.09113814455737	9.80233172561127	9.60556037706342	9.65522378677697	9.37448391955254	9.65386455873762	9.46739918453931	9.85420284466259	9.15614976700341	9.8111278379838	9.5185511784838	8.98939538244348	9.85017585106584	9.57938617224956	9.77844353153491	9.31895605888786	9.72692360779078	9.34719554458954	9.17948704891256	9.5486085747403	8.76488051146105	8.96263191698752	8.89036005219872	8.72091131708074	8.7982135043387	8.57727291670208	8.6052187965393	8.61598831099218	8.81187431945797	8.36278849447157	9.06313926962489	8.75700390336308	8.81020239573597
FBgn0000183	BicD	4.27817544338227	3.9639463313086	3.9304347860474	3.92806650375376	4.10214292428853	4.0291613284255	3.72612684268	4.29992326125194	4.01946311772367	4.36721522309329	3.76915032898013	4.20817612520837	3.7283891895161	3.96026175370089	3.90899541290584	3.91498541021112	3.67855311113142	3.47516456740935	3.72974888404618	3.6640123380252	3.98002655133255	3.92767239970071	3.38868124199891	3.90372804976975	3.80588311931505	3.53698383987113	3.97474755786488	3.87434169963134	3.63040467626661	3.84136854530323	4.09522918967847	4.04309285026762	3.72660577054613	4.00683394926292	3.67509415381456	3.94282946221173
FBgn0000212	brm	5.79273845907043	4.77216530653944	4.67711849439422	5.88192074229238	5.4189137418513	5.58571887498929	5.26385375941829	5.9298774297827	5.51204203790886	5.703887489641	5.40225673785929	5.25913149700504	5.7756513828208	5.37639999104562	5.3468638945505	4.95150434274486	4.78807663290572	4.80991633186761	5.29667823861336	4.97826396827498	5.01047436925167	5.61288489267921	5.21143415100505	5.54286889456897	5.22873219140001	5.18927269168776	5.83422352983118	5.56481648162512	4.82096774209816	4.90278798570786	5.04249062736608	5.2611075900828	5.15220716639479	5.07032096882793	5.51623981925744	5.69382663834384
FBgn0000221	brn	1.42240543878261	2.13906447137585	1.74466198422734	2.01579900455801	1.99453535382509	1.97983681194608	1.01774654724754	1.89924431004495	1.70097960034235	2.11566611753	1.710863587257	2.10215527026185	1.7119259298705	1.70169796750801	2.19147295021309	2.14229544335894	1.69171098620998	2.18639172741283	1.77447327499313	2.2903659389277	1.93133458840704	2.27563964876562	1.92311414639318	2.56171481476838	1.5288844748987	1.64131979718738	1.65637234166203	2.25517496996498	1.21768821827748	1.68991487127491	1.56309765700362	2.24011874206065	1.63188739811428	1.86793094194325	2.24181955064586	2.15945277461952
FBgn0000228	Bsg25D	4.13031982701772	3.56369509240699	3.2274041074074	4.31631743147345	3.89063112436655	4.12782917085322	3.92662752610449	4.06625095255365	3.76379149093888	4.2286594871145	4.22455203970177	4.19505560583602	3.69279165236159	4.08261077363337	3.62103349468815	4.06032696359899	3.80689003964354	3.86532588649243	3.9104733605706	4.23428508138833	3.57417351631225	4.73077742219868	4.1210453395734	4.32508652114988	3.55651587830211	3.71232262582761	3.8044774117884	4.04267201997777	3.78383593949138	3.78987371524473	3.76935689923123	3.81781616907902	4.10414374851221	4.47825431978071	3.72324173249121	4.09394479494762
FBgn0000229	bsk	4.47492526419502	4.31167762250795	4.31972019546241	4.26447149027707	4.23556602046921	4.2455138778443	4.35135952450174	4.25611891489719	4.2209845171324	4.38501818627519	4.42689193390514	4.52156866361332	4.23677230218001	4.32912105334573	4.40387852298048	4.63462477299135	4.50098427289162	4.62696309430748	4.26498869421481	4.68084781556496	4.40003635911609	4.40511491674297	4.47344451943174	4.46964354449389	4.350038126029	4.38039606674255	4.23763373704023	4.30357743869596	4.54241249619459	4.27875221583159	4.23115081361778	4.42697916137652	4.5362161114424	4.22847964576263	4.21361902205455	4.46784563629295
FBgn0000239	bur	6.12037883392412	6.28428293317406	6.46383650305368	6.45620061473179	6.702309936104	6.33081100639067	6.76528370951496	6.69220671865165	6.50546896573521	6.40101499588285	6.3872013270939	6.04015510544577	6.40459308225547	6.37921931068286	6.69240602037843	6.19178344988836	6.80942459953117	6.32397233736339	7.11190890332339	6.5451083400318	6.56474611018171	6.12653405534128	6.39173922331179	6.27527893021951	6.90314598326246	6.70785880876331	7.11477891997452	7.03045852068711	7.26672702043685	7.05254857160332	7.0953420451964	6.5206766593296	7.51901480032266	6.88035360535517	7.38578541715202	6.5336603937019
FBgn0000241	bw	0.214269484007416	0.81415542268224	0.109644847778518	-1.70938217470081	-0.748591976346912	-1.0665353336104	-1.53309466858079	-0.293717973503184	-1.01181954743047	0.0931823000362835	-1.56032959363931	-0.184685435530739	0.021057569101469	-0.24810275013612	-0.171623266992863	-1.20465933284755	-1.01449002964844	-1.24264358067393	-2.45464224710977	-1.65763938547179	-1.44469787371069	0.443532146676451	-1.71572853358828	-0.532981308107275	-0.700986104766963	-1.41291253609108	-1.4433900607181	-2.07972326176738	0.0955267442813019	0.340515835718627	-1.8131163266815	-0.786879023299268	-1.03402713119757	3.18371060379843	-0.653250583204114	-4.26128427312495
FBgn0000244	by	5.77119301108111	6.12538225156933	5.83045347183099	6.11625987503701	5.75648672245506	6.57852938365455	5.63803096495535	5.92546846454246	5.89854086030694	5.83838143814316	6.43241905359031	6.39483011786224	5.63788978613872	5.83890813847979	5.76699481587706	6.15460184231118	5.42565491979076	5.73639084450077	5.16047768940761	6.3566228120632	4.79758272925491	6.11622522189101	6.09474731439416	5.82279983107012	4.68037096069744	5.53038120924661	5.28661671163155	6.31460632724939	4.17591164233245	4.77884121383589	5.01121134036522	5.55620715537338	5.3606050489978	6.27660548964509	5.50557234452	5.66635109657739
FBgn0000246	c(3)G	0.162248378630946	-2.72291335354504	-0.763954198200005	-0.415152977540363	-0.825289960762896	-0.463731057853038	-0.961683995889568	-0.468361913553361	0.244575844591722	-0.620788850184074	-1.12390908043882	-0.359491859635399	0.021057569101469	-0.152959174958611	-0.559027680541122	-0.66738436556609	-0.396462782894456	-0.712451855277273	-0.703100934619286	-0.938428036218454	-0.916072598471055	-0.704287412294105	-2.27790883324233	-0.215105093277393	0.0965945344341574	0.193911747841268	-0.312454174329378	-0.2750584045568	-0.724405751842928	-1.28006379547018	-0.403913890450624	-1.42523607123271	-1.31718514412089	-0.438755428049249	-0.890266064878759	-0.083601386802892
FBgn0000247	ca	4.59506256608664	3.8456282598282	3.92621288948999	4.35857696533935	4.23083830610615	4.56016058965722	4.29076256393122	4.48107977155301	4.34697528865459	4.16310583326408	4.26555833801884	4.58731679966885	4.27739368613992	4.20215451504344	4.13182852021998	4.55275296962922	4.23975887430492	3.46048092969623	4.28110027899543	4.84579622473507	4.25278974271875	4.48511879863857	4.58099828370192	4.71583564375886	4.14314353213122	4.19686913483038	4.10050849050726	4.44553006179221	3.70550472256441	4.10424036647865	4.234164297073	3.9445889859284	4.24984623326933	4.50933471326633	4.18334109141806	4.39693423161814
FBgn0000250	cact	6.15073054497371	7.33828123367822	6.1375723830805	8.06158883125148	6.81162260158345	7.31809242929218	6.84278121400903	6.8613955891976	6.73462535861445	8.40975034505001	7.88956321340866	7.99584977005773	6.97104507940081	8.36672818972208	6.96915780390533	6.90791563473433	6.62181491035241	8.35262180397637	6.47728478281805	7.04062902998153	6.42760419667456	9.17798329908817	7.5565921288169	7.73049326456634	6.23629077348744	6.95377068379081	6.86593839208595	6.69358343985784	5.77786387674518	7.74734843074068	7.40409785732637	8.17520068748052	6.79854781200547	7.26290145172379	8.24601958047455	7.66070641658799
FBgn0000251	cad	2.96645717769244	2.19968759665463	2.00700083527108	-2.36027698213184	0.603735250816984	-3.43846709764615	-0.385827288948365	-1.07475275783172	-0.603847901574668	1.39848626199538	-2.64917928623298	-0.240633437365558	-0.608737293594787	1.59609198615808	-0.559027680541122	-0.395617066556281	-1.01449002964844	-4.40419608963854	-1.68051572517828	-1.51005441194152	-0.83016258613989	0.480743199473321	-0.738876278092775	-0.763880799505747	3.01479992530605	0.239333398393423	-0.819605070316405	-0.851586117645259	2.38883364949951	1.04989592755382	-1.8131163266815	-1.07103470729775	-4.23227745630815	0.232191963531471	-2.69722973537769	-2.47785437334764
FBgn0000253	Cam	8.79465502636461	8.53524246902425	8.71428122905698	8.85416996089746	8.63401869325086	8.75566061444995	8.71418450374376	8.95900411112922	8.77592257706782	8.60289975126147	8.91740914919082	9.06776782440636	8.71952630728468	8.83189554479558	8.98630590304615	9.02992241988642	8.73285081497414	9.4278874564277	8.65336774978184	8.92926949545689	8.72843096713547	8.46783510742061	8.88718362743338	8.88276100924273	8.91124587629037	8.90353618427195	9.04166261557067	9.0489117826195	9.06236789424888	9.10397978281215	9.07838696356649	9.09393214154408	9.12251696668547	8.92085208799422	9.24999651758775	8.88388073114457
FBgn0000256	capu	3.77521153465318	4.01544519310071	2.98104244855924	4.07470582461736	4.08652678103017	5.04925964622628	4.35135952450174	3.2983614250165	3.33033157033654	3.35891224782714	4.01073173483227	4.50039233901163	3.70475535791948	4.31254621109124	4.94619871959286	4.55475727809977	3.80233491921517	3.6319038684775	4.17817872906457	4.35231985786688	3.97108046541174	3.83012591842654	3.95731716438091	4.25987276846132	4.70010748403059	4.65216219833028	4.16591190899852	4.6233734000747	4.52178137603764	4.54415507607701	3.62529355417921	4.38824081607522	4.0407138937565	4.13989560591024	3.50190228177291	3.87765384648361
FBgn0000257	car	3.9153748078899	3.88307802715693	4.38884944533187	4.04912896135051	3.96653163283043	4.02672784612409	4.00416232610108	4.22775165124265	3.98295934853505	3.95240354021204	4.04253825531906	3.8141349112391	3.64805586184812	3.83819400910214	3.89689665370815	3.97608724281775	4.10569431024929	3.69598516696132	3.70607622688459	4.03837776596562	3.53828353648182	3.67823205242273	3.92034633655278	3.86376943314151	3.6464541643876	3.62089411483099	3.72424689169591	3.80578431726844	3.44998296263929	3.77935045358811	3.87738548002438	3.81250602787978	4.05211196751272	3.76558797013	4.23960077316829	3.83107413811643
FBgn0000259	CkIIbeta	6.44618088440871	6.09278774484823	6.32160788073914	5.97059421336747	6.23795734699692	5.97839990948496	6.46081957539752	6.18231836180392	6.33347060678548	6.14368937158777	6.47286201105435	5.94225833073594	6.56468645698379	6.36019231274296	5.77913013249066	6.17689547218136	6.73429514918447	6.62489344163365	6.43758595710804	6.21594729141061	6.58394427251635	6.35036461167083	6.30296732472626	5.88567288471517	6.31153673972479	6.15022101057518	6.12970853955369	5.93910496217611	6.09241427240898	6.06948715848957	6.21313476900316	6.20427106545476	6.04768864384952	5.9529148765968	6.23166696413402	6.06981612951426
FBgn0000261	Cat	8.96493243586617	8.95017865360345	9.4252292013391	9.07697009943387	8.69471820434353	9.18767248902903	9.07334625084514	9.10082104617706	8.61169135230039	8.88309920172372	9.89642525886522	10.1503711840494	9.01556739337374	8.57204403869525	10.5204854918117	9.62647632364096	9.29938319339855	7.97746563705317	9.71194627417188	9.59226116431937	9.45673062603334	8.48910597135949	9.58717437677975	9.90926358070195	10.040089725702	10.2689818822692	10.3981356285233	10.6472248580878	11.2741396153568	10.1358962258956	10.2703688936789	9.54666366168147	11.02066020314	10.1760826170476	10.5281830671466	10.0536308121887
FBgn0000273	Pka-C1	5.93903794907431	5.02551735925274	5.00795455749009	5.95346253049648	5.42306444596343	5.59231650599493	5.60481406229918	6.13154517558501	5.56856451187255	5.80157187690908	5.89573860897625	6.25894893321237	5.5533014989425	5.48762786600827	5.47310715823719	5.85126969243084	5.24443482870487	5.1822105669016	5.39914586063276	6.24481155035119	5.36027862366448	5.6076378559371	6.04301703594166	6.34042199029142	5.95580874758467	5.54402096989788	6.26942747989062	5.92839618022822	5.55028468739406	5.64730335005154	5.79637725181328	5.88820725937789	5.70309750695696	5.88817805610379	6.01453583074517	6.06158639139852
FBgn0000276	CecA1	-2.91102844954499	3.49278819074038	-6.68903786814038	4.90104596959378	-3.80949963112317	-1.67868116165311	-6.68903786814038	-3.80188758114113	1.1623647075451	3.0816673274748	1.64332431326509	2.75202373847653	-6.68903786814038	2.77407741355417	-6.68903786814037	-6.68903786814037	5.94486184386105	4.4199247897974	-4.24128539303981	1.45467183781108	0.353685374853429	4.08093052039923	-6.68903786814038	0.964788087340029	-3.17655500111614	-1.91161723598741	-4.33728389007738	-6.68903786814038	-2.26388954182513	-0.964942849759726	7.55753025175524	3.28538512580674	-6.68903786814037	-6.68903786814037	-1.99700067796801	1.40157258802755
FBgn0000277	CecA2	-2.91102844954499	2.55330817190269	-2.80238073560937	3.85245169391133	-2.36153472047655	-1.44457597040931	-6.68903786814038	-1.6450641917228	0.0323380950917829	3.38125909416152	0.779460578286859	3.05477495511405	-6.68903786814038	3.698470526463	-4.27904805895142	-6.68903786814037	7.47669799005077	3.97958546386046	-6.68903786814037	0.386298452888562	-1.10495346423658	4.56741909770252	-6.68903786814038	1.28023192075073	-2.6343597971212	-0.581558283985696	-4.33728389007738	-4.18271274198873	-2.81565979564184	-1.46786621361444	6.71229667999657	5.04039919893814	-2.83409691058169	-6.68903786814037	-3.23754919370941	2.73879101910506
FBgn0000278	CecB	-1.75001910411001	2.57635397417864	-6.68903786814038	5.48406402652454	-2.61026892641204	-2.30540382347462	-3.41653710397842	-4.61897887795842	0.905788658688493	4.52205867342393	2.57011471081937	2.84902973889744	-3.09084637454776	4.62093389255757	-6.68903786814037	-2.28302061571624	5.4780049403278	5.78139252333613	-6.68903786814037	0.348113400246003	0.872312516908688	6.33964417254537	-6.68903786814038	1.01429826147921	-6.68903786814037	0.485389470276415	-6.68903786814038	-6.68903786814038	-2.26388954182513	0.781196503238518	5.85236286752436	5.90825916317612	-6.68903786814037	-4.10208651032096	-6.68903786814037	3.75145166697
FBgn0000279	CecC	-0.130370552035563	4.45845087132515	-0.301079482279869	6.00176129743611	-0.14666205262575	0.411926585646499	-2.49318663075707	-0.349616095332668	2.19797399759987	5.34771240105323	2.99001123800968	3.13391173069811	1.57958204348032	5.35632512158999	-0.10522508648886	-0.91115419442687	8.27032385293655	6.18945743794035	1.84553498123368	3.20061752087686	2.74588570300427	6.73086513502637	-6.68903786814038	3.22424545197905	5.26136105844716	2.5873201609101	2.1841191469391	0.0113687491278498	3.2131722214227	3.37342499642874	7.35614808903546	7.24761484511321	3.87945144273645	-1.16314144650011	2.27090677316914	4.45951802109262
FBgn0000281	Cec2	-2.91102844954499	0.605944056402363	-6.68903786814038	3.26241918490802	-6.68903786814037	-1.81171544187933	-4.27446955400218	-6.68903786814037	-1.01181954743047	0.438294096545461	0.804411107992714	2.31116849042357	-2.15167448821341	6.17604293815373	-6.68903786814037	-3.73792472178268	0.0348271882606475	5.87109745874245	-3.37996204811072	-3.15696721885373	2.29854893132131	5.64704480896445	-6.68903786814038	-0.105276526647097	-4.05537130254696	1.81637768991391	-6.68903786814038	-4.18271274198873	-6.68903786814038	0.553116730918485	-0.648376881281427	4.02484144850721	-6.68903786814037	-6.68903786814037	-6.68903786814037	0.842211723799628
FBgn0000283	Cp190	5.73269644854614	4.71100395707857	4.8630846275056	5.4527067214492	5.6516142617485	5.83902847553148	5.51892398032682	5.62550832341056	5.40987237871165	5.47472699503573	5.27303663740246	5.32685935563155	5.42900016189498	5.49407325737413	5.31084086541052	5.6437894087369	5.16150044201824	4.85925973656613	5.47814070556796	5.49754035891313	5.06053334000246	5.38529322579184	5.20760329307607	5.45818986450523	5.0513121595201	4.97607689322731	5.42529014575036	5.48375395172081	4.88375430876004	4.93158559357192	5.00769362898106	5.11130898446548	5.28211205351062	5.07240368281647	5.45735885956748	5.39369142423756
FBgn0000286	Cf2	4.71275749538386	4.21219224034217	4.56753715032876	5.17822993717092	4.51373696051817	4.76529783943356	4.88985792563228	4.70166487168095	4.74377291477144	4.56953938668422	4.73334331470562	5.17609739293652	4.61405588507881	4.3104609021751	5.28476915819172	4.69947200026386	4.75781178214351	4.51061957054657	5.26947864055442	5.14900754543095	4.8779538304891	4.77076109127974	5.14488435453946	5.36584687426508	5.20327308492973	5.16004559404238	5.58325822572126	5.61909965658195	5.47286454662312	5.46888859638532	5.33551017281643	5.08732482062074	5.58643713574993	5.32387595958319	5.66745299349544	5.1515513167582
FBgn0000287	salr	1.70289361843339	-3.26244343206509	-6.68903786814038	-4.4203072247794	-1.2852777967864	-2.76344639553091	-2.49318663075707	-6.68903786814037	0.631724484733271	-3.7611342224147	-6.68903786814038	-0.359491859635399	-3.61744202340929	-6.68903786814037	-2.88745317862112	-1.20465933284755	-6.68903786814038	-6.68903786814037	-6.68903786814037	-2.77345006603463	-3.74228579214188	-4.46675932732835	-2.27790883324233	-3.68343686370639	-6.68903786814037	0.594282983756401	-4.33728389007738	-3.31560966987007	-0.0952500715285175	-4.06003915382603	-2.58408403272744	-4.02324130530779	-6.68903786814037	-6.68903786814037	-4.11135472677395	0.875977670730109
FBgn0000289	cg	5.52182041217208	4.52511319685177	4.67711849439422	5.43430102207591	5.25744800247623	5.5890214619663	5.09338302437646	5.49670479761107	5.03694855103034	5.07906166754551	5.12367814764675	5.25154692751165	5.31655174726082	5.1560557998558	5.36161201105434	5.69466554770485	5.02741095375142	4.73054650594169	5.47253921988842	5.76632630820025	4.88273203578874	5.28499278239817	5.11042169383244	5.6228520383506	5.02696013408452	5.02390916062827	5.61170429982203	5.6003319923756	4.74468045108781	4.63450491715065	4.75212301368652	5.26500052342487	5.23954302821769	5.15726883424431	5.53734101545207	5.58063807855025
FBgn0000299	Col4a1	12.8224537269398	12.9709709929017	12.4096901586315	12.8784767700455	13.4441226546449	13.3329757378356	13.157494008159	12.8759121899284	13.2733177754955	13.1580104183834	12.7581711830078	12.7679966032484	12.8121010207647	13.2588979243783	11.8793874291681	12.5658188932618	12.5801395776399	11.9563639112496	12.5411303458267	12.4148524161832	12.6861456059531	12.7385351475513	12.7506701230718	12.2749326152233	11.5665108740815	11.7488602010852	10.9823147788134	12.0713762303821	9.96885337353577	10.5642096180279	10.6622139136433	11.1384933915324	10.408184496683	12.0811352364554	10.9354803118319	11.215708568454
FBgn0000307	chif	4.2994037085417	3.60910139660705	3.13530892147355	5.02921615854024	4.42752816043721	4.96152344705573	4.40951352066206	4.97203958925239	4.24276196726703	4.52406855097839	4.88870047715722	5.07515779899138	4.15192835019962	4.34142840290409	4.5319644807528	5.21623734754115	3.81143082313155	3.32654368950555	4.51433559563786	5.50406700465642	3.23869038434945	4.5543879609651	5.06032288514864	5.42882180451296	3.76898246935564	4.1648573959186	4.42561549473719	4.73573918272279	3.66844331448252	3.5996178524913	3.79815032075676	4.60338090448951	4.5198904011398	4.76507384840828	4.85345300740561	5.28321110933868
FBgn0000308	chic	7.72747361381628	7.46447185874969	7.48794890722589	8.05397380904731	7.75258681137094	7.6360670487203	7.26987352212716	8.15135565054458	7.49894310861489	7.79182307927116	7.64992321006257	7.64223853879259	7.73859630668174	7.63883553245032	8.42904361168138	7.29421940842678	7.32894582832901	8.29482014303744	7.57225438567282	7.50193505354289	7.92521466467694	7.80419316968361	7.55884916316897	8.14470399223984	8.51792609004428	8.26194037296024	9.33445727072274	8.48329761630323	9.33669285526161	9.41042876460712	9.09101229160128	8.8889470011223	9.3312453232912	8.27488848816862	9.45181096682909	8.74174407051705
FBgn0000316	cin	5.23123421688846	5.57573149449841	5.53710563897041	4.7934792517862	5.3255489912814	5.24514526373088	5.49629260615429	5.17014109682867	5.50819395674091	5.37914240030448	5.17360659028987	4.93697946638077	5.4890343144494	5.62736645634087	5.0056221039927	5.27698892307034	5.61547994461745	5.36545488034142	5.32958483719006	4.97826396827498	5.55345206030017	5.37049967265136	5.02375328874094	4.8360124870322	5.06006650896831	4.90562592460892	5.04031760805927	4.99991409937919	5.06007982906192	4.95281273408196	4.93547582193248	4.89473849557004	5.07236188291238	4.7676468754705	5.0168999182357	4.77350226655656
FBgn0000317	ck	5.09566026594846	4.93925831232398	4.68713346794283	5.17822993717092	4.82577818610894	5.47494227735589	5.49495022807947	5.47474421698586	4.73282243548199	5.09807510447317	4.88431903883454	4.97432121432523	4.99957564290516	4.87487023475425	4.84277639455402	4.99938427754077	5.36825488399392	4.51536326775547	5.1018180098667	4.96570894204369	4.66887384848333	5.14857655122922	5.09805914481348	5.21388145505631	4.85904087818274	4.27528589864859	4.6131631512666	5.07174315504056	3.92878916880397	4.63158266377379	4.66324657861828	4.86426792495717	4.57623997674837	5.00203513249329	4.93522043999663	4.49797544476979
FBgn0000318	cl	5.46659018075621	6.04195491180591	6.10432520785587	5.57424290226947	5.5298823556862	5.29453094806366	5.5136308017532	5.24399802470648	5.67651410149833	5.75868648542303	5.81363167050363	5.71662838619767	5.68495159418094	5.61896566754811	6.02869330186931	5.53123556566978	5.67025372489437	6.2440630128266	5.7511051159534	5.52561168057179	5.84870481122454	5.63986604744098	5.66693171335135	5.64168147075074	6.05548576173906	5.95388347180838	5.6601739654219	5.50120236360104	6.3422963258242	6.33050599692405	6.07542098604683	6.20832020686165	6.05147966824196	5.86192915175568	5.92358896827544	5.75974477483372
FBgn0000319	Chc	7.95089508318622	7.78228628127402	7.76113916486721	8.38582307647319	7.92913197310553	8.05427645847249	8.18225783112151	8.39058824119772	8.11689373452764	8.25241239366582	7.86345976845408	8.31128341452172	8.04794575990482	8.15236930335838	8.24681881255393	7.69400847368636	8.00663867190986	7.8169442933509	8.11590631435415	8.00956645314148	7.94533813693128	8.538057074454	7.88421640515788	8.50805412330707	8.3081932038373	8.10055021688277	8.74518777966032	8.41071358525935	8.48756114398629	8.57834376566832	8.59328484405355	8.74776807610872	8.84670403042823	8.29732169167189	8.78421125809405	8.57042746373478
FBgn0000320	eya	3.56090376569116	-6.68903786814038	-2.80238073560937	-6.68903786814038	-6.68903786814037	1.26518883431419	-0.64521247766251	-4.61897887795842	1.18824835938813	-6.68903786814037	-6.68903786814038	-2.24813977818027	1.6472710056905	-1.61973172938777	-0.967214954221051	-4.56248531995447	-2.1184897516601	-2.34098020494181	-4.24128539303981	-4.51186155847736	-6.68903786814037	-0.62309145469531	-4.0876018362529	1.03843043440003	-4.05537130254696	0.367600791152101	-2.95423790909857	-1.10958322077746	-0.574714666247415	-0.0519299379857051	-2.02734301824912	-3.1416433559038	-3.37004837296165	-4.10208651032096	-6.68903786814037	-4.26128427312495
FBgn0000326	clt	4.85062349005568	5.14015620611254	5.29665554603414	4.89208245024394	4.95895510572387	5.00914344377912	5.39342081963144	5.00862558409996	5.21117234698567	4.8418522012032	5.3224554647964	4.96816432428394	4.97837762233174	4.96777344462321	5.99314405003933	5.370986080612	5.43009071079187	5.06577076640304	5.14998816919542	5.23652886183207	5.44563742572342	4.46204525542189	5.30941351643415	4.88840095656932	5.6397885544753	5.63498888608706	5.51587288831074	5.356921012867	5.88674807786766	5.44245254950676	5.60595082531514	4.8795836533225	5.46945910807257	5.66069251345037	5.39762150875612	4.61756944413471
FBgn0000330	cm	3.96176325223278	4.77216530653944	4.55118043035901	4.14882335887458	4.13287707899017	4.36399002092938	4.18485407713694	4.10575675816524	4.37259911448218	4.0137664512644	4.31197088483828	4.16845107644256	4.09851877153116	4.39357936942906	4.10753616459826	4.25533427779091	4.40510230590768	4.40976953979639	4.11845664790877	4.21849717110459	4.50293092847411	4.15473832160085	4.31511669539242	3.9804708782526	4.48942499854664	4.42530733114673	4.25577181907866	4.52728878294069	4.34985313390616	4.31198760860333	4.38819890080241	4.27697735104149	4.40012496428418	4.24703786754596	4.69615241595247	3.89422585949235
FBgn0000339	cni	4.53240702247144	4.66067583138497	4.63376176566186	4.40971797765247	4.30243191264962	4.35431853101114	4.21125176162318	4.4028894883895	4.31208649991154	4.56759191063845	4.77022142106625	5.03448674298168	4.68220103556518	4.63932652964047	5.13829777413211	4.7924345290427	4.69776283626167	5.0478742878368	4.8464641904131	4.87294457187748	4.85057427591296	4.77076109127974	4.81552396793546	5.07495801936042	4.9677121686801	4.90562592460892	4.97612731128338	4.72340234089873	5.29219096832391	5.24627590700091	5.04420863952031	5.11346972021917	4.95380631281549	5.01941198525349	5.10837173401256	4.88549068933724
FBgn0000346	comt	2.90447483945074	-1.36675536881364	-2.10496762803878	0.0129645963786217	-1.39791792933268	-0.767269496385937	-2.18708952597128	-1.38933672105296	2.05054897177695	-2.09597500949984	-3.32882456954378	-1.1688806601877	-0.775999542234284	-0.578196331462086	-0.472777086312957	-0.525110893637291	0.095658927356262	-1.52481638776605	-2.45464224710977	-0.102389849496285	-3.22108414757108	-0.979521790680923	-1.96960684234926	-0.941290860500752	-0.959481742368764	0.727760605223691	0.0620449652475117	-0.2750584045568	-0.201016777038113	-0.829922637953467	-0.330838588550029	-0.786879023299268	-0.69225226869724	-0.755953318723386	-4.11135472677395	-0.369819242284872
FBgn0000352	cos	3.58085589631088	2.55330817190269	2.92290075155591	2.83108177333317	2.88255907329037	3.02270902486427	3.15535252023373	2.93294703752891	2.91575736093556	2.62285491783806	2.19883825642013	2.63253300309756	2.81655284914074	2.94512001021462	2.58243196979928	2.79224948358045	2.95057254798855	2.47642133666351	2.75407603651843	2.5975509997468	3.08685186567769	3.05733168132866	2.6206954351051	2.81320769072729	2.931379674413	3.34256091171369	2.84195365674948	3.04748442818483	3.26374630421869	3.17897243463881	3.01075523323338	2.55192674712893	3.41557052811627	3.12070069255108	3.02674669771691	2.7750351059422
FBgn0000370	crc	6.69815619242564	6.42343923949684	6.72490133491287	6.72759696480721	6.53693056863626	6.35186295705199	6.57639036044905	6.6943678575264	6.50031242452392	6.23792977418387	6.80696334001791	6.75544929242985	7.09060375839459	6.4870105061759	7.0005920575477	6.68815358692313	6.80259854538772	6.40991311725312	6.88878249508696	7.0720834373076	6.72143454619875	6.66217057751158	6.69648169391541	6.72708332057449	7.5402300559934	7.04732537360174	7.36295199708854	6.89071068601049	7.42064158650145	7.06505744314176	7.22482935200276	7.00908061392954	7.2380184027089	7.14267460361338	7.08163468636477	7.08648392466707
FBgn0000376	crm	2.72784063189559	1.88591819648709	1.90771361264286	2.56844028721276	2.55203675743992	2.99807663362207	2.04396631745416	2.56838849108693	2.30830755328123	2.46442109486674	2.66171221044935	2.13550369171137	2.35234469263392	2.32295478728981	2.24335922703618	2.64197976618515	1.76844810354489	1.51727373328281	1.89662458099751	2.66899247690657	1.25300233739721	2.40709336733206	2.6206954351051	3.00297859360666	2.12062436131968	2.41987952167991	1.98105184740905	2.58472436282416	1.40958161107532	1.79812525793548	1.72608931246263	2.44617495444818	1.83908694739328	2.49573868114065	2.48463192413142	3.18507922304962
FBgn0000377	crn	4.61212927325771	4.72653908813169	4.64150824805431	4.49507166185354	4.76984127819261	4.71630529653256	4.69786373299623	4.57415004503144	4.63974808653239	4.74866787206677	4.65491881460809	4.45928032817247	4.77022496485921	4.76342541033789	4.70616225916876	4.67203645332985	4.62740044677801	4.76481362164377	4.52519881476231	4.62405564046501	4.42427286760184	4.51681408578569	4.42807273455322	4.28025431397367	4.31389586407384	4.26159187811424	4.13684670600098	4.36522470264734	3.82483474563814	4.08727690877895	4.22813102245806	4.35939944222913	4.13305479446019	4.49387821163511	4.36292251842179	4.22090122189326
FBgn0000382	csw	4.4561446542398	3.71153770925332	3.92197860172221	4.29743237169932	4.0277764115243	4.05804737955687	4.28144943129895	4.08218332429734	4.06557776048849	4.07262551652806	3.69436969472741	4.07700363398888	4.08637659117126	4.07280211689683	3.84746071969919	3.44297377095376	4.03368096511902	3.78117054959207	4.08213533634846	3.78328540003933	4.02394331669215	4.04721920773194	3.50561663405541	3.98978293710371	3.82655304219467	3.87944177889654	4.24975109383854	4.03869451274911	4.18118376112729	4.03072628341939	4.35812724526008	4.02024229084288	4.26298494333544	4.08731043831377	4.16796045141262	3.89833928887033
FBgn0000384	cta	3.18425317823369	3.12189685246177	3.28128812849293	3.46941762933319	3.22446571939834	3.60220302458988	3.34013254749361	3.6656597000071	3.49492631485708	3.40762626877226	3.69102875764549	3.79686889616025	3.3610896337466	3.38238134012675	3.72506277893441	3.55935070647839	3.48179728511863	3.3950660636116	3.74841125351544	3.96142134820288	3.42492395104999	3.47656180314174	3.1855551210481	3.73309860154183	3.51254550384093	3.50013902380898	3.94151648722617	3.8653867723067	4.01988084554689	3.69787977035209	3.27350047912082	3.54434161922814	3.95830170720286	3.79615472210462	3.89187931785655	3.6280807353983
FBgn0000394	cv	2.78915323105611	3.11404351149466	2.12957358674345	2.61276297458245	2.80834097782938	2.81276117007422	2.29907047532408	2.5301818405607	2.95397887280725	2.9622284336605	2.96809565667576	2.96487311062596	2.79433089305656	2.92345244692167	2.8315807564002	2.6037699644858	1.63135493108973	3.45555298407563	2.27684274294631	2.72221096247787	3.29712717454723	2.97496832209642	2.54984353169134	2.62682779808284	2.69330424786911	3.04930872020847	2.30517729915767	2.7879510479192	2.10799561269889	2.69895682724382	2.56072977217268	3.02570015795201	1.5907954992276	2.69272321857131	2.25643646674328	2.48896105250806
FBgn0000395	cv-2	2.60656250047752	2.87475977780777	2.26945535583918	2.38638114627445	2.31352740679353	3.33743656282808	2.72260247951227	3.55964235714213	2.50649023586835	5.29807095461472	2.44875970185378	3.08353896502309	1.97161062184929	3.28803723894502	3.16325289866689	3.0240309963686	2.40708077377895	2.49575316188789	3.1546712005896	2.95598501231484	1.88127859274336	4.55001796043499	2.16355492277185	3.93940927556528	2.65914041391667	3.03005238005491	2.84195365674948	4.22874153615449	3.27365180213218	2.66506076369278	2.57980741282169	5.2074982028557	3.05673183248242	3.37808897006138	2.63762640728544	2.81039092121167
FBgn0000404	CycA	4.70368727580774	0.852420286414351	1.24549461718572	1.98914629021023	1.94920466027293	2.38894396251326	0.523087570584849	1.5782530067664	2.46474242956905	1.36299494118586	1.28400498248678	2.22083860502677	2.2795551380574	2.05051834996885	1.07075237309686	1.27754166937434	1.67187154285203	2.07513023844379	0.645490972909524	0.91642032924252	1.01841455178539	1.95707623320644	1.58803166856926	2.65831442574564	1.96152189575013	2.71338895803227	1.74464496624604	1.45001502014885	2.78485072120642	2.34653788830136	2.69801784082693	1.88290466600734	1.74857522657466	1.68402863495906	1.30225672518845	2.4333496756768
FBgn0000405	CycB	4.36127632264988	0.605944056402363	0.109644847778518	1.53439036454042	0.894228180747026	1.56262458852791	-0.16604711418779	0.00262511742046543	1.48826140001354	-0.0430110598495315	-0.457309746523885	1.67314166825453	1.57958204348032	1.07369695573566	0.517488092024751	0.203783802789591	0.366419602937656	1.2012841876813	0.285472473597339	0.348113400246003	0.278327869240514	1.14581550338417	0.705629202743058	1.25985005663239	1.05543613150174	2.37987568229293	0.642536023023824	0.831279703730607	2.59249544984081	1.73417766053811	1.75993835306337	0.737770539911462	1.23844738706037	-0.178883129862293	0.160279046343762	2.32750545912818
FBgn0000406	Cyt-b5-r	9.35293249988949	10.185161702319	9.84916261672832	9.45598524107476	10.0103895123427	10.6245598673131	9.63974304939751	9.66032464222678	9.81971013024401	10.18720423529	10.5033348531955	10.5482142291546	9.16908779669547	9.72399428521808	11.4658609351909	11.3047817156079	9.0238331731164	9.14176222356052	10.2713975069268	10.4975471684341	10.0058626223078	9.57177346994655	10.482418062202	9.95261901494834	9.81406525719832	10.1170988703444	9.6215982592939	10.5611981043513	8.89217828237739	7.88285058548973	9.00508256122222	9.27362407632011	8.12017493483697	10.1486463442962	9.26611212357603	9.57201938345308
FBgn0000411	D	3.075950769361	1.4598009237626	1.80108502971137	3.07869901139503	2.27730293841244	2.03899124773934	2.32347576892012	3.16009050030969	2.3774378837159	3.37681733072368	2.63414267664862	2.34006388897946	2.90216821360477	0.992781898602432	2.52069495091262	1.8862753039988	-0.237936713516804	1.88295910520472	1.20061652912188	2.22865185979054	1.66163837438554	2.71879324026237	2.65485786790936	3.09789401505508	2.15371815169277	2.51528968051355	2.29351849461722	2.25517496996498	0.615100403747696	1.59709435101786	2.53163178956152	2.48674566846465	1.71071833266825	3.16821423996594	2.81596207065915	3.63302607852516
FBgn0000412	D1	6.92825612243689	6.34509269395455	6.33838621777349	6.1015601733399	6.46276151228439	6.34796950361652	6.3314225146961	6.26548823421476	6.6521709216561	6.46309202175632	6.48062282626513	6.08351966547638	6.5359561376339	6.43627459291355	6.21157586619306	6.40621493018148	6.22225276175833	6.5523147047852	6.10704753227538	6.19054570802406	6.22490436886171	6.17841771495576	6.19101633399761	5.81321542905505	6.10285530321913	6.19413615670254	6.1099028191052	6.02202857183207	5.97134684471048	6.13078904940226	6.18615686912072	6.2802881700561	5.93214995552745	5.87033299349658	6.06937365253048	6.23748736942412
FBgn0000414	Dab	4.01772686988071	3.09820740468473	3.5626972606454	4.50451246167206	3.44051509864123	4.35237642836766	3.96591573279613	3.8097768090902	3.24041089278259	3.64406983629688	3.52457969742864	4.43269794356818	3.77830511087467	3.68243463236122	3.39309937389464	3.61034891263142	2.22845876137437	3.09897615644512	3.08296062161552	3.69476771597377	0.995068728634758	4.03476258049321	3.48043777238039	6.43719354142474	2.65914041391667	3.82461666692479	4.28255840759707	3.11703892481369	3.68338231910906	3.74190254528308	1.97695169966595	5.29196083726461	4.42955536388332	4.16353397760242	2.05378688082344	4.80232483330427
FBgn0000416	Sap-r	8.47982517988442	8.5659713590376	8.49523174604766	9.12557888804152	8.74635649223025	8.87299925229122	8.8164649204431	8.91742530328317	8.8230207586894	8.80000534171827	8.96313654761216	9.42702921661783	8.49666844296598	8.89544368451137	8.89129382726909	9.08105675309194	8.69741098391831	8.55119275081422	8.72799309781277	8.99213730335628	8.91783324238223	8.85707864879161	9.02280537162292	9.13115511134374	8.86983560200295	9.01485922364276	8.91921955579043	9.13898065054016	9.51141425074745	9.70135493561084	9.01847219635399	9.18612490712428	9.42024819769616	9.54049424835238	9.1191562744681	9.03198596944522
FBgn0000422	Ddc	2.78915323105611	-0.217003258318825	-2.10496762803878	-0.823989044619575	-4.62568241468915	-2.5163229039354	0.1930325957866	-0.407767627916094	1.44597489671011	-1.23074621279478	-1.32567952717732	-0.5584374197774	-3.09084637454776	-1.18377706004742	-1.09026288757356	-2.5325087223526	-1.86561031917871	-1.87593670607608	-1.17945120588119	-3.68088270369362	-1.88992706003519	-0.546222803562678	-2.6705183090037	-2.22349713946009	-3.17655500111614	-1.04301832488765	-3.48601074073884	-2.3869499823437	-1.55403878140693	-3.18163260219641	-2.02734301824912	-2.59841071830978	0.807560600017693	-4.10208651032096	-2.30504271799602	-1.9190916880868
FBgn0000426	SmF	4.25972781718599	4.55732375327759	4.49242581894435	3.60285634652274	4.2189507920042	3.89417268225067	4.03404593753312	3.7107679138854	4.41157524655633	4.08629261396111	4.35059820604804	3.44890414477657	4.3679523458384	4.29366902405884	3.88469557294814	4.359906454869	4.37474269810857	4.7826308078717	4.20882304058714	4.09711750519578	4.67989668531796	3.82289928930855	4.25328221540567	3.49664310541565	3.51890963153673	3.66733251627893	3.43159461748249	3.54482071836026	3.63040467626661	3.47473545211284	3.86965494630145	3.75276690204865	3.46188472950673	2.94087930172492	3.60829109644597	3.49859410877426
FBgn0000442	Pkg21D	-1.39793833834352	-1.05205706245035	-1.28395460949547	-2.10925812707915	-1.52010307009604	-2.76344639553091	-2.49318663075707	-3.80188758114113	-4.31586028581579	-0.851464869735099	-6.68903786814038	-2.49794999516196	-1.93818500504091	-1.89972100776545	-3.42159024807091	-6.68903786814037	-4.21595738902093	-6.68903786814037	-6.68903786814037	-6.68903786814037	-4.56634636924681	-1.95221177885547	-3.21164441028722	-3.15963187829232	-1.93254496812924	-3.06552125251107	-6.68903786814038	-4.18271274198873	-1.55403878140693	-2.24650165133814	-3.50258805112401	-3.1416433559038	-6.68903786814037	-1.73253217387074	-2.69722973537769	-3.40199419423242
FBgn0000447	Dhod	5.52310998834225	5.8125096529811	6.03641968148512	5.35563026017118	5.91960524890242	5.77522442478646	5.96233335202055	5.73201493752383	5.87283495564409	5.80735985487556	5.70188271460463	5.5647568475024	5.82489902493626	5.66375960916792	5.77803113028126	5.91038199072833	6.01445287629311	5.66133441968249	5.67632654529677	5.92957126560367	5.44024536855853	5.7993268699284	5.83899453639448	5.46932797557424	5.735797383998	5.46496628215435	5.62688156468592	5.3213455640218	5.14076882427506	4.83581146472944	5.44099687259847	5.68673499950607	5.40572947995232	5.26317453962281	5.76651450783649	5.39369142423756
FBgn0000449	dib	-1.96459428719308	-6.68903786814038	-3.33938038047853	-1.26247507752413	0.162269141155416	-1.24320830008177	-6.68903786814038	-3.28343818252662	-6.68903786814038	-2.85918061053388	-6.68903786814038	-6.68903786814037	-6.68903786814038	-4.70304793626753	-6.68903786814037	-2.83435291211691	-6.68903786814038	-4.40419608963854	-6.68903786814037	-4.51186155847736	-6.68903786814037	-3.10420822890503	-6.68903786814038	-6.68903786814037	-6.68903786814037	-1.91161723598741	-6.68903786814038	-2.77781328077267	-2.81565979564184	-6.68903786814038	0.660341531178924	-0.786879023299268	-6.68903786814037	-1.73253217387074	-6.68903786814037	0.0406942742323254
FBgn0000454	Dip-B	7.32969509455564	7.56618814203529	7.69288475914483	6.99580668390247	7.37755374371704	6.89101019569433	7.32870079550872	6.98553732145334	7.41305967302465	7.37081633118385	7.0411397616114	6.98850908610407	7.24126621713014	7.06250391844332	7.38537068318106	6.98574695365872	7.30257786072647	7.35861621900963	7.65926995369239	6.67947816710315	7.33118170739084	7.34366649699469	7.04452253704941	7.20095899262573	7.46559524360697	7.06477787092066	7.24495212263776	7.08692237862596	7.92635925577085	7.83315891272901	7.46532771227417	7.45310221862172	7.71639141632198	7.04424290274736	7.22276199765029	6.84040535953367
FBgn0000455	Dip-C	4.3699025703507	5.27656870410923	4.74340819492302	4.54853142707693	4.74352943645063	4.59178339991724	4.68379382949549	4.67214356729487	4.6904356773714	4.80430551380476	4.85327063698794	4.99566573642202	4.6516243860313	4.79658057419791	4.86364812348338	4.74932962063736	4.41706949349982	5.00466954206594	4.9244411228789	4.70181803623138	5.01483385442901	4.74804914476073	5.04752155145641	4.9453492745122	5.26136105844716	4.97775295506758	5.08157742744603	4.68320020280033	5.48357269807362	5.5516060629494	5.46428236819555	5.23355889849039	5.41311488296076	5.32037511918669	5.29161913853904	4.92634975739423
FBgn0000459	disco	1.52894798092279	-3.26244343206509	-4.20437580199613	-2.10925812707915	-2.14944421301973	-3.06183237397212	-1.93470645400186	-1.51154168049972	-2.54146751387338	-3.7611342224147	-4.65706339256012	-2.0352679755874	-0.965228286465858	-3.89770560522223	-3.42159024807091	-1.88509684025433	-2.42531816607081	-3.56037935574748	-3.37996204811072	-4.51186155847736	-1.88992706003519	-3.10420822890503	-1.14615652251069	-1.37901940397055	-4.05537130254696	-1.1560966489891	-4.33728389007738	-6.68903786814038	-6.68903786814038	-6.68903786814038	-0.403913890450624	-2.20469969386458	-3.37004837296165	-4.10208651032096	-6.68903786814037	-3.40199419423242
FBgn0000463	Dl	3.40735726029981	-2.33114010205789	-0.763954198200005	-0.823989044619575	-2.14944421301973	0.000387919675146492	-2.8822191701298	-0.816635292229613	0.966878218305352	-0.937351796086305	-1.12390908043882	-0.359491859635399	-0.140788565952425	-1.61973172938777	-0.853842036290565	-0.594494526619084	-1.4633678879431	-3.56037935574748	-1.68051572517828	-2.22071198728731	-1.72577136761727	-1.76634589058491	-0.421622636257388	-1.0389100123149	-1.46244894491371	0.695531000665682	-2.95423790909857	-1.8265736652321	0.18221959736421	-1.68382693787525	0.0436090198050237	-3.1416433559038	-1.88483167498854	-2.29444768950736	-3.23754919370941	1.12094268060526
FBgn0000464	Lar	0.449481410047002	-2.72291335354504	-2.80238073560937	-1.54454663803821	-1.52010307009604	-0.985700988649793	-0.961683995889568	-0.468361913553361	0.429557735995616	-0.361342327010538	-1.12390908043882	-0.359491859635399	-1.43977689476014	-1.75294467932016	-0.472777086312957	-0.66738436556609	-1.14917165988522	-0.90182764907543	-1.3279398919477	-0.603043420345083	-1.32234216519572	-0.979521790680923	-0.329684215471871	-0.605917494023371	-0.824452140074722	-0.840413992894552	-0.385541188647033	-0.534712975310215	-1.08039043763229	-0.706464452756858	-0.403913890450624	-1.64138366032273	-0.114840288844398	-0.642293575689097	-0.766896479090068	-0.219624039952013
FBgn0000473	Cyp6a2	4.52470216413549	5.88813464492738	9.0721431606875	4.49032799317808	4.3314288919817	4.42254805757535	7.76215386678726	5.01555621610726	4.80569707143796	3.14049495187946	6.71414516373487	3.90718218670384	4.128434517764	4.47216885056776	2.48880660617407	4.5507458727371	8.74269125319347	4.27360505993221	6.93126005562817	5.1053196490359	5.7273341097266	2.65511332236242	4.81552396793546	3.83650194455485	5.53693210128805	5.12114306437491	3.5092489462293	5.37122548266988	8.03408305475102	3.44840730822104	3.98505858385255	3.60702637575112	8.77112530573069	5.4251356286671	4.55548265372514	2.13176855523181
FBgn0000477	DNaseII	7.99802895357771	9.10169638742682	9.02911503085531	8.36265001628572	8.58519519611003	8.68382565987492	8.66877259336505	8.40925977302827	8.86424618764734	9.75823092824757	8.51456994422694	9.08218165416364	8.51575223383217	8.65378470335106	8.35819239033883	8.55495062612609	8.01502901172147	9.16873591432822	8.96285739528448	8.95053128542876	8.83458521802954	9.9836200289266	9.0067748009442	9.51725418811289	8.84678007601089	9.02096835015055	8.00328706596764	8.27444470639213	8.77437422173195	8.87897570204315	8.45402363577675	8.71701401803426	8.23921915824636	9.06849677108973	8.22527163915945	8.98827261413261
FBgn0000479	dnc	4.41227668581928	2.97354847920656	2.90584918696296	4.09359523013429	3.45274781086562	3.65987337128194	2.95123281495694	3.51729910372842	3.95684577815197	3.75090515191697	3.43953692049166	4.00364879477295	3.37612985376043	3.67920595292576	2.9219163319474	4.01154355528637	2.92565773732449	3.22595043919126	2.57746858731026	3.40972052324908	3.42054946759511	3.56151050054093	3.42872210577589	3.94260968683354	3.86702512333512	3.86139725014022	3.68015719355321	3.45216504201092	3.50146836940991	3.68666093255299	3.46009340105042	4.03399601129477	3.42144176785383	4.27262473974285	3.15710033266608	4.21761286387036
FBgn0000482	dor	3.45137280608862	3.40540297559909	3.66758377928104	3.96272652443982	3.63912918655456	3.75114581491523	3.54600051255476	4.04743803999382	3.67504757749853	3.71967696030675	3.72409499542892	3.73656896008366	3.39101489455151	3.48579308587264	3.97953165108054	3.4559013472709	3.48179728511863	3.44066733800017	3.76683529061975	3.58822811853722	3.23371210228438	3.57447774906591	3.77777709437468	4.00210624883159	3.91606906587796	3.57291106616875	4.25877278559401	3.96934309806016	4.22268116524046	3.87140566658654	3.90789992338091	4.26924557984841	4.06342069571792	4.07904754970997	4.54361346761011	4.19772374429221
FBgn0000489	Pka-C3	0.449481410047002	0.0030656258245266	-1.85199312839705	0.163581318971303	-0.051445682935878	0.11478947648902	-0.0361673721473162	-2.14101629531565	-1.01181954743047	-0.0914240127035085	-1.56032959363931	0.567790637986434	-1.30572573338167	1.0134400819485	-0.967214954221051	-0.220863202435088	1.5896674911227	1.12884232801199	-0.921704515505629	-4.51186155847736	0.38993767060616	0.717377391113048	-0.997251327593449	1.45176510453646	-0.959481742368764	0.628827875614404	-3.48601074073884	-2.07972326176738	-1.08039043763229	-0.389106800098976	0.384682950351946	1.79947305222086	1.23844738706037	-2.29444768950736	-2.69722973537769	1.65597115009949
FBgn0000490	dpp	2.17926169935869	0.513446978060015	0.224124884553974	1.00601938112915	0.986867328657971	0.683132003618047	1.21326459800578	0.52193311162386	0.841997501247828	1.27024788435201	1.01144345448716	1.5793150364425	1.84760330119468	1.09323599060861	1.76419639090154	1.09125448660224	1.61066177845986	-0.0768672704430592	0.933371504550811	0.140375345107332	0.995068728634758	1.21369533018296	0.307832186515266	0.0920902536985712	1.25161388936741	1.42249002468503	0.168003168801794	0.356316331638351	-0.439105545056226	-0.706464452756858	0.149554911412721	-0.921972170800785	0.0759109682181969	0.688373499433624	-0.357819294072457	0.359901154370316
FBgn0000492	Dr	3.9153748078899	2.15446074217106	3.76062441175433	4.95713025822985	2.70304303306068	3.41391857786129	3.12095692949613	3.9349587618067	3.66586540057404	4.12917708373543	3.50187890620352	4.28696351761262	3.48187967630217	4.31670780817001	3.23549079705122	3.74283402496369	3.28688747829123	4.68916172227677	4.40977219891992	4.406742288576	4.13491096101254	5.66230862850607	3.26879725140053	3.96166447967426	4.87649228054041	4.99275052807062	4.29722771247667	3.86088837803087	4.32625189190157	5.71236479431907	3.9041207276932	6.04924475459618	3.24065288790458	3.57896154115589	4.35954147414623	5.19232596652561
FBgn0000499	dsh	3.50978177597034	2.97354847920656	2.69373675151552	3.07869901139503	2.95887437632584	2.77266021120916	2.95123281495694	3.02923316843283	2.8844339116931	3.25625328115107	2.59177464025122	2.9399220348476	2.61153745978971	2.98227241387339	2.61233722301491	2.86512935963679	2.83043558255385	2.79003827819312	3.18238628440388	2.83004083141814	2.65942694375268	3.00081533835108	3.02938898339491	2.88815754927965	3.11901588734809	2.78405997092045	3.077726627983	3.13205043366096	3.02661207479575	3.27947238137295	3.20142484246625	3.00722596781456	3.19339648041211	3.05481263254487	3.01819489645634	3.03623653924334
FBgn0000500	Dsk	1.25864807212632	-6.68903786814038	-6.68903786814038	-6.68903786814038	0.0378736934077134	-6.68903786814037	-4.27446955400218	-6.68903786814037	-0.793460518135531	-3.7611342224147	-6.68903786814038	-6.68903786814037	-1.18307814425318	-6.68903786814037	-0.853842036290565	-6.68903786814037	-6.68903786814038	-6.68903786814037	-6.68903786814037	-6.68903786814037	-4.56634636924681	-6.68903786814037	-6.68903786814038	-6.68903786814037	-0.123620094069812	-1.56078479173775	-0.819605070316405	-6.68903786814038	-6.68903786814038	-6.68903786814038	-3.50258805112401	-6.68903786814038	-6.68903786814037	-6.68903786814037	-6.68903786814037	-6.68903786814037
FBgn0000504	dsx	3.69051570904077	3.2492507367794	2.56930507167181	3.72902367890018	3.31658946011842	3.26495487754474	3.52510899821803	3.55584391575987	3.50010210875247	3.44204923152007	3.37020708745106	3.00150881482485	3.2237221805716	1.91435125967844	4.3217904462266	3.87704227784941	3.29987197042623	3.3950660636116	4.37716582072071	4.22377902809461	3.62828603587142	3.14106844871915	4.51743279228256	3.53531384428173	3.85198082924647	3.71232262582761	3.99648383474612	4.37787407822177	4.2379400387874	3.65822611722503	3.82638030763918	2.80817477137837	3.92562528837442	3.10450862901368	4.91001793341334	3.21176835312907
FBgn0000520	dwg	2.84796600551116	3.31922854284209	3.2274041074074	3.0140692365234	3.48883566200969	3.26081932687575	3.3579635731381	3.4203595948235	3.33033157033654	3.13524501323343	3.67081901309294	2.92728278757007	2.88123596637393	2.95048643310613	4.49765895759102	3.28774326915025	3.12850794129851	3.17888744900144	3.62760275903522	3.6871401193663	2.73887544305979	3.12352948484966	3.73583491689643	2.94671006557089	3.17650397224306	2.85143019633135	3.36631390275721	3.23991809341019	2.29468664099884	3.00020618499993	3.01776723959618	2.96955236827754	3.32450809454638	3.44391686741477	3.47715574840247	3.06579671361505
FBgn0000524	dx	2.9512094515387	1.64559778166669	1.8194127695852	2.67261248202978	2.61144143661106	2.8790142249705	2.59809795525516	3.10396977970864	2.32006177003561	2.69599152193589	2.68204903178016	3.18258487081021	2.96320215175042	2.42671147252694	2.42283417509174	2.64950177187942	2.54434462769666	2.3007169780895	2.68793970496779	3.0058921286328	2.17933060612099	3.00720538041598	2.52543130412285	3.14866174241958	2.931379674413	2.9907510409152	3.238374718087	2.98271103704168	3.26374630421869	2.90660902844018	3.1702970987534	2.96955236827754	3.15866834225128	3.07156889303482	3.03524810540258	3.38592674931399
FBgn0000527	e	-0.196756146529255	2.35435221704713	1.13276532653237	0.210484289323543	-1.52010307009604	1.98986586021542	0.390762335960263	2.74557430585947	-1.98389719392327	3.66243420851463	1.31905604723438	2.90166717056327	0.879900266885207	-0.641378113969915	0.385166516718793	0.563653518051019	-3.35210310193887	0.69935475575255	0.684777737617106	-1.25367265894017	-0.400562951975814	2.65511332236242	2.04833775614424	4.43597532529802	1.7177657883612	3.78687380008447	1.81156949636088	1.00441582857664	-2.81565979564184	0.450728952027411	1.50440111637045	2.76484313070284	1.09887429903777	-0.260414538724486	0.096717321459184	3.4931648908774
FBgn0000533	ea	0.359944043560901	-1.36675536881364	-1.00065172503833	-1.13974225014232	-0.675766479133404	-0.358193855830915	0.64428896824143	-0.089554139110099	0.513853278054895	-0.485241247122474	-0.946926261331105	-1.53799186423943	-0.965228286465858	-1.89972100776545	-1.09026288757356	-0.74415372138562	-1.14917165988522	-1.68972093385634	-1.3279398919477	-1.51005441194152	-0.463854590562927	-0.62309145469531	-1.3122184819611	-0.941290860500752	-1.46244894491371	-0.662790158763273	-2.26128269277896	-2.77781328077267	-0.891445944098144	-0.964942849759726	0.199746253674905	-1.42523607123271	0.190367405287741	-0.536938031384876	-0.357819294072457	0.40685537049453
FBgn0000535	eag	1.15598737568446	-6.68903786814038	-3.33938038047853	-6.68903786814038	-4.62568241468915	-6.68903786814037	-4.27446955400218	-3.80188758114113	0.47232108478565	-3.7611342224147	-3.32882456954378	-4.53419624906438	-6.68903786814038	-3.89770560522223	-4.27904805895142	-4.56248531995447	-1.65051546423709	-6.68903786814037	-3.37996204811072	-6.68903786814037	-4.56634636924681	-4.46675932732835	-1.71572853358828	-0.941290860500752	-6.68903786814037	-3.06552125251107	-6.68903786814038	-6.68903786814038	-1.55403878140693	-6.68903786814038	-3.50258805112401	-3.1416433559038	-2.83409691058169	-2.29444768950736	-3.23754919370941	-4.26128427312495
FBgn0000536	eas	5.04449149283016	5.40280224865735	5.28681019658713	5.3942326913956	5.61670462936799	5.16995164596515	5.72074777097741	5.00445116707643	4.84487293950743	5.71184451123188	4.95008135565388	5.66617575578037	4.43172608581189	5.95492292313363	5.91730944995764	6.20077104506414	4.4725961235285	5.32954385643161	5.8687851511057	5.41105049142068	4.25032695648615	5.53431619723763	4.90576795316883	5.92341863027776	4.26929495656504	4.40302645349897	5.05420240534566	4.82850864246335	5.07997364512754	5.30247783857261	4.52981706477988	5.27661668993298	5.26588765658679	5.55890064682462	4.57310532567244	5.1549935669341
FBgn0000541	E(bx)	5.73936924089062	4.41436733074091	4.22665746881538	5.51124620588681	5.40113879760593	5.8583165697081	5.69057522664903	5.64530470561868	5.63005542503395	5.5014957657571	5.14946704138684	5.63639453023361	5.7079190467343	5.60966794666867	5.19703853959276	5.56940706417773	5.39874989063585	4.53418360180012	5.64678792661978	5.9456434866238	5.04782599610299	5.75064810152006	5.53558052996978	5.73692556765131	4.93000433926055	5.33238555171572	5.73103642161566	5.68420172033703	5.03409224086028	4.74408821829583	5.06466677367973	5.24936536282679	5.52504924306912	5.45257947373625	5.27556328362263	5.674768747548
FBgn0000542	ec	2.76319480038597	-0.917191561518845	-0.150800109442221	2.32376424136416	0.716251285317196	1.91815279345112	-1.2192823852473	2.52241757392791	1.46727307406552	1.12948864453016	0.56260971830674	1.5793150364425	2.13378370754049	-0.84944270262967	3.55070098601491	0.394910547889914	-0.891314949189036	-0.545074762231238	-0.268531055939268	1.01720133743885	-0.225816386942951	0.480743199473321	1.01711324011803	2.15023751909663	1.64979995672877	2.14945794749108	2.80957649916961	1.78997412331291	1.21768821827748	0.694242071199437	1.87252163800787	1.90302989312358	2.06592741605905	0.73118700295968	2.59225533306406	3.31384555391283
FBgn0000543	ecd	3.78384435604641	3.8265324045169	3.68267920991253	3.15261684146585	3.55463263658806	3.28952228182924	3.51454868688292	3.36499761209245	3.5804849147822	3.35440103887766	3.52082095090164	3.19845105103289	3.27811452998302	3.54019464367154	3.14290729187472	3.07519635700865	3.48179728511863	3.02106430169971	3.27539942249627	3.12359209141699	3.61686013845963	3.26888665670914	3.00310922477264	2.96571113298729	3.55651587830211	3.50943881914037	3.33253134398124	3.06323336155841	3.28348975272863	3.61153152681855	3.48053960884751	2.90115940080478	3.50122480356756	3.1446530581114	3.31903923194592	3.18507922304962
FBgn0000546	EcR	4.71275749538386	4.9547307859513	4.53740672686374	5.84430929664224	5.88391366713916	5.86241639539883	5.95062967825046	5.94737977281627	5.13003133683949	5.43682295096683	6.09342459964985	5.63542353467119	5.40597994216687	5.17566361430474	5.70935762445909	5.37666242732366	4.76016252211542	5.34428234052875	6.1079510664466	5.92227993554025	4.63151066564423	4.49878784556369	5.826559548002	6.35190181645956	5.15709918232755	5.55416682471589	6.48144782881586	5.88585546434978	6.55420473313572	5.78649033276543	6.13144712215554	5.97156746483448	6.86791032280639	6.55726594153717	7.05784096514284	6.16592977225789
FBgn0000547	ed	5.02823531478061	1.53230725544828	2.02290415212332	3.76088469167362	2.79559142460763	4.03401601342693	1.76981791108637	4.08482169703964	3.24658314508247	3.64776145948047	2.91753339820403	3.48815887633925	4.00162994569718	2.18407499289988	3.1899415987383	3.08077098384102	1.43347498334865	2.34402548685509	1.87979494053311	3.6871401193663	1.91898246642719	2.87369577604659	2.93986154388288	4.08264393775571	3.79018398227983	3.99980346447921	4.19440309629942	4.73328023955687	3.50987343129768	2.95416650686426	4.14411152113989	3.62531272821344	3.16568116923057	3.40478163244621	3.55015720517644	4.68102398286609
FBgn0000557	eEF1alpha2	5.36381796351746	0.692866394051552	-0.0147084360134661	0.424533667360908	0.845577966517643	1.46534509446662	-0.385827288948365	-0.089554139110099	4.9163042266129	-0.0914240127035085	-0.187604913421354	-0.240633437365558	0.021057569101469	0.839246807281745	-0.748732963798277	0.244088518055037	0.827380961076118	0.0330712347208036	0.233429878651051	0.184384996432555	0.157354243653867	0.920612287204099	-1.14615652251069	-0.215105093277393	-1.2746283464699	2.72939551101304	-1.79513635906659	-0.356525673403706	-2.26388954182513	0.940804502097005	-0.0707381557581001	-0.00857648993492839	-1.31718514412089	-0.178883129862293	-1.17402500479224	-0.369819242284872
FBgn0000559	eEF2	12.4497363052304	12.4655528681992	12.322979625486	12.2727850420612	12.439989435852	12.4550315492108	12.5017194303986	12.4451338511517	12.5704073595963	12.3903892033226	12.6222209760324	12.4220578974474	12.515689891661	12.3109001301591	12.4787258931325	12.5955118396217	12.5401752199244	12.2801869729867	12.5035376917923	12.7406551644993	12.5218633570407	12.3772638153815	12.6188394876687	12.2763700781725	12.3981520080042	12.3717122427126	12.2511394084067	12.4625922631586	12.070336302605	11.984446161592	12.2561972107109	12.0690929752557	12.0878278805393	12.5688657575948	12.4111246492558	12.1691998694606
FBgn0000562	egl	5.16338611515836	4.74445447595144	4.8430690382817	5.68943888394331	5.14384023436543	5.35494699924034	5.12323062003163	5.73705547532767	5.01722800953771	5.23811501711466	5.42355041371383	5.43795397014379	5.14569574591381	4.84780567141217	5.31539324166518	5.3515177159472	4.9221791383503	4.60487805603536	5.35111284757305	5.61072761131103	5.14912874790549	5.2121869813892	5.29864972675182	5.53334810666636	5.4210879786511	5.00759379612762	6.17171033556393	5.78736425785521	4.86093909015533	5.23476793215796	5.5942713543096	5.73805209228276	5.72106073179548	5.46372987590416	6.08276349610037	5.970751153136
FBgn0000565	MsrA	7.07307538213101	6.24526974979393	7.42051442725086	5.44782144924575	4.16048621126888	2.9577685433372	5.48686962362213	5.14128153083612	5.53995198078639	4.29607587020167	3.62603515004121	5.56577657164692	6.21406571217142	4.98225531445615	3.04397241135252	4.56473726380435	5.87716789073214	6.19685870582747	5.28554043856419	4.70370939142969	5.45208140484485	4.33826255330925	4.33982719051443	4.71396392042074	4.28057511410395	7.20123211084376	5.32147861707453	4.61538376088745	7.21946566098173	6.57598549415647	6.32194435433773	6.67274593046313	7.59566164380835	6.30256521765068	5.58589140837398	6.7658203357003
FBgn0000566	Eip55E	8.35467515438329	8.71942726176177	9.3029517176813	8.25175187470584	8.59764291649935	8.66507376856242	8.90377578602707	8.48161933127974	8.3655999680943	8.16849028861753	8.64439295659236	8.40228900692067	8.62129980355106	8.05343992556734	8.43079292012652	8.63421545960978	9.15008513090003	8.77203222425453	8.99642366159415	8.57991126818904	9.19559492275523	8.26298207502813	8.348342210196	7.92101657029963	8.3435807687757	8.01560030489905	8.87821933660047	8.47963465655712	9.95747215882301	9.02224756931065	8.81401567853174	8.42245352798424	9.75659538114984	8.37087478760691	8.621542003266	7.88688924297215
FBgn0000567	Eip74EF	5.09739274228541	5.52480953208707	5.1559133521836	6.57129128363155	6.10411961069116	6.38691357205382	6.32085454967841	6.4322239873124	5.44518640624244	6.15475801837529	6.34849454355097	6.03500994059537	5.8120527174651	5.5463983451735	6.14066674208856	5.88272509779943	5.3164847125289	5.77646109839247	6.79371694122396	6.42126829285332	5.1385137998563	5.59814483001438	6.58056007315702	6.67704183754124	5.92977498921107	6.24164498814306	7.16682861387008	7.09124943773409	6.68521546661483	6.6514980274047	6.77519918300159	6.61520048547796	7.07903159496306	6.43552906541401	7.37786926359235	6.51837414315884
FBgn0000568	Eip75B	5.89588829884862	4.80424268868078	4.68962638602629	5.93525259371708	5.64274328642584	5.65353354238624	5.7559169741298	5.66041799724404	5.33798622795094	5.87742289536131	5.71427833004474	5.54317443859757	5.5892408679567	5.19613840340856	5.57153488246976	5.3188681706784	4.75309877995051	5.35490745028053	5.94963394167967	6.06595153759034	5.3150383880902	5.70322409123368	5.82905513491258	6.08781801870245	5.24801489360857	5.4505544030995	5.50327553208814	5.65721578261327	6.14732076654415	5.59275500339587	5.5356340115828	5.62294676268165	5.52095347799849	6.33415450541157	6.03799131516626	5.60349356830621
FBgn0000575	emc	5.29904861116046	4.42074805253056	4.13816806127671	4.20491337184286	3.95511139808602	3.42134842199723	4.29076256393122	4.92275215689813	4.10347857942846	6.14564884313427	3.60133229411797	4.14134670484428	5.25686032606561	5.27203873650692	4.57055996896843	2.77171713408412	4.3468618498046	5.65059410397826	4.54668289643668	3.17357808171582	3.87842926588979	7.10797207426229	2.72084764539428	3.90372804976975	4.04513490471053	4.70775514535336	5.05247409602147	3.8290006519831	4.67164408130259	4.90520986374894	4.44131869909165	4.83313988684335	4.37614058962863	4.06656379933587	3.26945749895228	4.54858017986566
FBgn0000576	ems	1.1291387120639	0.414610787622315	1.66582545453254	0.299949547532505	0.239613887766301	1.21477050329244	1.43105661338618	0.829380741305969	0.740688522353071	0.177321998011557	0.923074490735328	0.319595910490897	-0.531857412629015	0.69324250915408	0.239471742951263	0.4985051151602	0.7155449810588	-0.195879698848762	1.42600902911198	0.308890129239971	1.53785616450036	-0.274143610666234	0.790028103078244	0.305995916340237	-1.93254496812924	-0.17176123399106	-1.29519455725585	-0.534712975310215	-0.891445944098144	-1.46786621361444	0.730309516818186	-1.89572046610316	-1.88483167498854	1.61712163439339	-0.653250583204114	-0.537487561089529
FBgn0000577	en	-0.773728224242555	-6.68903786814038	-6.68903786814038	-6.68903786814038	-6.68903786814037	-3.94956106482071	-0.848303020154593	-3.80188758114113	-2.23591223845218	-3.24079012147358	-3.84519799249945	-2.0352679755874	-3.09084637454776	-3.89770560522223	-4.27904805895142	-2.5325087223526	-6.68903786814038	-4.40419608963854	-3.37996204811072	-4.51186155847736	-4.56634636924681	-4.46675932732835	-1.3122184819611	-6.68903786814037	-6.68903786814037	-2.12526867858812	-6.68903786814038	-3.31560966987007	-3.7204328967468	-6.68903786814038	-1.8131163266815	-6.68903786814038	-2.83409691058169	-6.68903786814037	-6.68903786814037	-0.537487561089529
FBgn0000578	ena	3.89957450431965	1.53230725544828	1.87303908047202	3.0531934721994	2.44180240371257	2.67658599703929	1.80490853612471	2.34009269232599	2.38864427949901	2.53787625011413	1.8963588001299	2.74483861475166	2.29018120726252	2.16573590939452	1.67254467930196	1.45971894403062	1.85896329596921	1.85329073745954	1.81044161278178	1.65564016960657	1.43751022433344	2.55399141411072	1.51551586507137	2.89478197805475	2.39424274822404	2.53363725179068	2.2459176162969	2.18493207749808	3.20284112385671	2.8871382219598	2.68045021875213	2.47334846586393	2.28784270253152	3.08813276933929	2.03695268067924	2.71099761555693
FBgn0000579	Eno	10.8777844865147	11.1383147043842	11.2626915621254	10.7030165977231	10.539330887981	10.5008733291204	11.2326186686985	10.1862131186011	10.7923741833202	10.6046842108814	10.9285128422802	10.7880273222347	10.6527824326615	10.8952260106542	10.6960662335781	10.6309569693925	11.365318276978	11.0468951316409	11.0128076550648	10.6224666979215	10.9563563472011	10.5539384774431	10.8971186766008	10.4033939934872	10.5881445057621	11.0775353413399	10.1476960493152	10.8893928721164	10.030670057714	10.4966077415517	10.7426133842031	10.5917657482192	10.5823523658136	10.6358135481637	10.5997836840723	9.93206175584685
FBgn0000581	E(Pc)	5.07646443826113	4.01965492375062	3.95136090965007	4.81260677593516	4.89165810819536	4.94486473857083	4.80790407846251	4.83144197413459	4.81818370582044	4.75723697920393	4.4188358058389	4.90832486766042	4.84959809621702	4.76037317704047	4.37509457517892	4.49338259907425	4.41109830817923	3.46048092969623	4.62198578385984	5.21016028900412	4.24538873555311	4.92383927037929	4.59279477672479	5.50006484470071	4.48292917151602	4.55670888810592	4.80192109376949	4.84909560262091	4.22268116524046	4.06145176975295	4.39359976318224	4.26147214875248	4.49226350831875	5.22810665297581	4.3797098961157	5.14290958635373
FBgn0000588	esc	2.20520178009572	1.40935637896667	2.14418808686187	0.806757245783747	1.77829284706018	1.14468234824618	0.756092600244137	0.751815315130273	1.54945427064718	1.34491640164457	0.472079109397789	-0.966627488929528	1.4902446797106	1.15031380992734	0.289689356710004	-0.334983124408874	1.52478685635863	1.2012841876813	1.71878135988225	-0.212220819285202	0.872312516908688	1.38049125876442	0.1885198389595	0.181492842636238	0.699775004666175	1.18778694944405	0.940415934374392	0.547595483542656	0.0955267442813019	0.648717110590644	0.891684063193563	0.645220000706291	1.09887429903777	0.73118700295968	-0.547906935806394	0.539191050152949
FBgn0000592	Est-6	6.76997913464039	7.63743026634184	6.87537126882058	6.68567692940257	7.66285860647389	7.00573202369211	7.41675677944562	7.41573323576415	7.58457529858342	7.51825284722221	7.47860814004103	6.7320217451594	7.6101147723968	7.58270348237352	7.21392178938477	6.96667921890215	7.80822678315739	7.21874351769001	7.08966933573727	6.84885398219978	7.61411617049965	7.6414540232084	7.12288676623776	5.53440908004797	5.67725606930524	6.43156142711641	5.22810546548997	6.59071074434233	3.97201524961758	3.64089227059038	4.77506490490637	5.16229388447268	5.11646067900463	6.69543179838215	5.47933241736164	5.05904240542963
FBgn0000611	exd	5.62751536363351	5.4108377316253	5.20901051327914	5.51825377862823	5.23873141050744	5.57742917940767	5.26385375941829	5.73621660771696	5.38909865745179	5.39570240999006	5.20907507502013	5.32926326780524	5.38010175274967	5.25153387826687	5.53296581831294	5.30226206775331	5.06402369149979	5.47422127148134	5.41821147274783	5.70533031795882	5.21249453407918	5.27708233055215	5.36893638845695	5.58136289655206	5.44968404369989	5.57977552671283	5.58445474468078	5.49686000446958	5.79171696207588	5.89160343999255	5.67077656744305	5.67215022195569	5.66401168168576	5.57073578727309	5.83263030159803	5.71730033952542
FBgn0000615	exu	4.2093488157716	4.34225117111197	4.37652437232299	3.47902724426049	4.47427965580215	4.06042864568504	4.48177022678701	4.05283823733801	3.44212070840737	3.99360076060428	4.26555833801884	4.23149649325794	4.72590615570344	4.81728937863991	4.68521047922706	4.7156863362904	4.46685084100227	3.97614849525502	4.59646083151058	4.29073937832261	4.36176025322376	4.28403628269037	4.23457952659408	4.08843459399027	4.27682485277213	5.11354003026625	3.93402669044486	4.585703937455	4.78332828083687	4.5222336156755	3.80221715374946	3.84927300093575	4.39714863271183	4.18679127312692	4.3797098961157	3.93884112059704
FBgn0000617	Taf9	3.79669749690113	4.08940254500985	3.79807266556229	3.62898796089989	3.5956619018509	3.27729087331487	3.42716230970611	3.5482168981869	4.06557776048849	3.4462949206612	3.85822938312278	3.61179182662897	3.71662066853916	3.67920595292576	3.26088746276008	3.48981904592713	3.77934105370184	4.00003708274574	3.79852182035257	3.32869817182042	4.06935963604568	3.54842564173525	3.36823621063338	3.3549023862288	3.68658063991307	3.4907788916676	3.7837928802898	3.20485074513306	3.6149038827789	4.04836374836945	3.66156153266659	3.75830111149563	3.62849975620747	3.39815462386502	4.39300055669818	3.5929803852617
FBgn0000618	e(y)2	2.15284665533872	2.85604813358236	3.06023665553529	2.34493995486934	2.45807530045041	2.42635021762441	2.17043823973208	2.1913374163819	2.57676238656525	2.42193648182808	2.59892294970759	2.70095977827973	2.74110851937233	2.69315893769647	2.73520865627463	2.28435074487803	2.65963745660999	3.0009106791883	2.31490260384963	2.47887200464096	2.68153221819591	2.4358003305693	2.53768905301779	2.2974884412556	3.09365913736051	2.97740902082916	2.58887977651866	1.91674499842461	3.39659198420476	3.30903792526193	2.80727168236866	3.00722596781456	2.96323142797379	2.7666156642593	2.80606029529152	3.02875087982809
FBgn0000625	eyg	1.64720990863469	1.64559778166669	1.64542430296131	3.52613801697234	1.77829284706018	2.09581542358298	0.0246356701215239	2.25831245254481	2.07849843920688	2.48932402112289	1.81275190306752	1.49617751280193	2.90907867824852	1.77612002380456	2.24335922703618	2.72264043264657	-0.315023449563884	1.85329073745954	0.832027511357824	2.80206500932819	1.94358185066992	2.38763305692263	1.54009502623472	2.84775921022514	2.48805115709584	2.87320550614771	3.11794491685735	2.45940535068812	1.64145827889277	1.66726358195858	2.57030012668413	2.2868184956623	1.78546408790742	2.37943317365461	2.61511922123752	3.38005564232908
FBgn0000629	E(z)	4.05742970275634	3.51681313478973	3.92621288948999	3.83758844835885	3.92323146899461	3.86177257703338	3.89440796809403	3.8691408750761	3.91094969659041	3.80149541155593	4.05298648664052	3.97015215658725	3.6103930946348	3.79111386440959	3.79192152070531	4.00569435309791	3.88651461377675	3.72084139317605	3.8426141064743	4.0172404977133	3.94998797137901	3.60428895578447	3.98443652172448	3.98668559111928	3.73111315985327	3.87225102772023	3.91513029609312	3.7678431284713	3.6149038827789	3.71454612685895	3.66156153266659	3.8698695199335	3.81400648001445	3.99809560343788	3.80506032825094	3.84392756916091
FBgn0000633	tei	2.60656250047752	-2.33114010205789	-1.85199312839705	-1.26247507752413	-0.825289960762896	-0.985700988649793	-2.18708952597128	-3.80188758114113	1.90205240645657	-1.46580035291417	1.54312040663976	-0.5584374197774	-2.40233636523033	0.347675668311832	-1.72542780420606	-1.72092182570257	-2.81553550411504	-3.56037935574748	-1.17945120588119	-4.51186155847736	0.97133889868737	-2.41615681686856	-0.519821205606942	0.456867574194192	-0.123620094069812	0.0483794402061799	0.0059970799251351	-1.61128351884993	-1.08039043763229	-1.46786621361444	0.427436650240308	-0.0857977966278064	-1.88483167498854	-1.98630355809301	0.587680893919793	-1.3518638530107
FBgn0000635	Fas2	6.49431449158797	5.62491720362365	5.26691561367655	5.35823613959157	4.89165810819536	5.11602763441553	4.704847560723	5.27089266580043	4.7825203831071	5.41424346352037	3.57257260804803	5.41437246644231	4.92483112273438	5.2096285914095	5.26607774282607	5.00525906693225	4.36550882085992	5.0478742878368	5.29032431410278	5.16282281252214	4.14555235322654	5.08656467141724	3.53648456007477	5.43110223298351	5.94875509429735	5.75615256306769	5.54689328213404	5.84202213972462	5.95758707943811	6.29215829772981	4.51006215874627	5.9206515351291	6.00433872313481	6.14821414358551	5.02972013687852	5.45362042894701
FBgn0000636	Fas3	4.78548761450991	2.38077471338423	2.47995768317831	4.08102981314694	3.25738236163658	4.01204011826245	3.45504340462808	4.06357836679021	3.59989980852823	4.18867248621932	3.16877604162404	3.48384961413116	4.23126866187088	2.76801152383148	3.81782092229267	3.55134232090745	1.97684152632712	2.89568999600462	2.03985963534604	3.61661386556623	2.77359099022334	3.61687899537116	3.31225580030018	3.73679039590337	4.29176775805086	4.37531851742057	4.47805967785105	3.53355900249096	3.19243551168142	3.14658604420867	3.85406848810322	4.16476948321042	3.38585048323397	3.7078093547677	4.084406654501	5.02370454692658
FBgn0000639	Fbp1	-0.992141968756664	-1.36675536881364	-2.10496762803878	-0.215953038652514	4.00025974442474	-0.463731057853038	-0.385827288948365	6.55955313372249	-2.54146751387338	-1.3434914816691	-1.43823916749648	-3.18319866492011	-1.93818500504091	-1.75294467932016	2.19147295021309	-1.43981994930155	-4.21595738902093	-2.64530611078446	-0.921704515505629	0.0481114099096553	12.0208648169459	-4.46675932732835	0.661502980255664	-0.273322678223581	9.29293394254371	1.84604401084417	10.167292557481	7.31616248864868	14.8747489174398	13.2823263443653	11.7178298748561	2.56461688352072	13.3868890849858	12.6046652926767	8.46516471241564	6.26003965052669
FBgn0000640	Fbp2	4.46958427619004	6.37743579846118	5.80768350609403	8.40027752866682	9.30209744725258	7.99855498570217	5.10222601184745	11.3332312042831	7.62807175827081	10.8935118614498	8.94615816657317	8.3407723636729	7.17365110215788	6.02399770253917	11.652237266271	7.20099597116163	4.47831861718726	7.47550758025236	9.10370280671622	9.99318717768728	10.8492073896406	4.99790125907802	8.4142282306074	9.57871263103238	11.6927731877813	10.7926092045882	11.7334089917152	11.8327837189791	13.7723114677207	12.486135785799	12.8486475849129	11.4080767874437	12.3951361895084	11.577062345217	12.8866235339867	12.0136819886672
FBgn0000644	Fcp3C	-2.52252527755804	-3.26244343206509	-6.68903786814038	-2.36027698213184	-2.61026892641204	-2.76344639553091	-4.27446955400218	-3.80188758114113	-3.46227976578747	-3.7611342224147	-3.32882456954378	-3.18319866492011	-2.15167448821341	-4.70304793626753	-6.68903786814037	-2.5325087223526	-4.21595738902093	-2.34098020494181	-6.68903786814037	-4.51186155847736	-2.07518819515596	-2.71954720564277	-4.0876018362529	-2.22349713946009	-4.05537130254696	-3.06552125251107	-1.79513635906659	-2.3869499823437	0.845072912800153	-1.93790486848824	-1.17901783742689	-1.89572046610316	-0.184472783919489	-1.01427297872558	-2.30504271799602	-1.70427315872677
FBgn0000658	fj	3.01858982319768	-6.68903786814038	-2.80238073560937	-0.215953038652514	0.201459771384864	1.97983681194608	-0.0996461708751934	-0.293717973503184	1.10916116265145	0.368420621922892	-0.517875872513947	1.14960536189456	0.380562275486681	-0.578196331462086	-0.967214954221051	-0.276795069621822	-1.86561031917871	-2.0898010481045	-0.605083587741875	-1.8220606959858	-1.57840039055158	-0.0992181221237816	0.307832186515266	0.420602877458281	-1.93254496812924	1.21077313358665	-1.60856966281861	-3.31560966987007	0.414835200973634	-1.68382693787525	-0.194934674007052	-0.921972170800785	-1.88483167498854	0.73118700295968	-1.52760903153317	2.06014063927254
FBgn0000659	fkh	4.25041478520455	3.36626869735717	4.02822197352831	5.32531936968903	4.20214197764208	4.56687586943808	3.89032945485628	5.5980678805988	4.30323085907603	5.30393175252001	4.68041408502281	4.22892387875606	5.86098474515715	3.93069937164758	5.06449838324916	4.54268944507643	2.84822273888105	3.8390778582495	3.71559195259793	4.7970215112609	3.45517947585793	4.48740598579491	3.64810516077016	5.1391337257409	5.23067210078751	5.30193566502404	5.7450146375104	5.13458545322277	3.28348975272863	4.28248307334932	5.22926901572027	4.85912633613055	4.90015474722474	5.05565717170855	5.55666242513327	5.98629310327091
FBgn0000662	fl(2)d	4.80045488704113	4.57173050784549	4.52070280154697	4.74053122476537	4.97317857108564	4.76821428416192	4.98281017048358	4.60755960440728	4.73721260630642	4.7674531720052	4.5407733274089	4.69562443896593	4.6161688883882	4.83480621873031	4.38089749078495	4.60204380194335	4.56153894551866	4.39954229910085	4.97285659756708	4.53550428550088	4.39558564028922	4.86172431568807	4.40484028300889	4.69700822899941	4.32119711413762	4.20261389997633	4.71281706031032	4.61271068490575	4.39592798528851	4.37275024634543	4.16636857188131	4.25756966997332	4.56302167865362	4.49698278797211	4.33220402164525	4.28514176361152
FBgn0000667	Actn	5.42718230335095	4.19368189856105	4.32293534872975	5.2779364901774	5.1043228556614	5.06000956681778	4.85261064554708	5.82883753535645	4.0863742649578	5.2183906477066	4.41479080898092	4.86092748113126	4.93502364820798	4.69793191697125	4.77608578534558	4.4702078682714	5.00973833893079	4.5596671013507	4.45308016864885	4.46142365238555	4.67623175612657	4.36089263027307	4.71656298846816	5.28115912307187	5.84999298173201	5.1703425654694	6.57831588924992	5.78617852677976	4.44934309307538	5.57156506881042	6.1939164549793	6.08491857246001	6.04007657808475	4.91882718444846	6.36410093894498	6.35513422603692
FBgn0000709	fliI	4.29639015636578	4.17870070446249	4.10866538922245	4.4420131752943	4.19972465138764	4.56352213672662	4.26893765723274	4.74900870153002	4.28834957994879	4.47296198212358	4.24063771871784	4.56301102529892	4.13139225502803	4.21335844366032	4.41240290141905	4.12110461196317	4.09828102502199	4.04337871439065	4.38016067723513	4.40209055942907	3.95604593083448	4.27081919628316	4.5081189866527	4.68368130324585	4.02738892262527	4.18820886654226	4.55575807150061	4.78168001961938	4.10556099235276	4.49676573681296	4.41234513176278	4.24185332861591	4.54431020631952	4.45927952517703	4.58762821367292	4.58985973637968
FBgn0000711	flw	4.18348386434931	4.29092926653208	3.95136090965007	4.7325191455467	4.08128360968464	4.45186646742339	4.3572815511231	4.30219231875734	4.15360746147395	4.71387321392567	4.6685723380902	4.7788845133161	4.25044024270114	4.54314990656365	5.78351778853951	4.69038466580263	4.24983079561197	4.67014409119906	4.18161597409218	4.80585309811023	3.74484313004896	4.51008061280016	4.53588193628568	5.16539581722024	3.89175548865566	4.02595980834217	4.51868423451757	4.42739083791056	4.01988084554689	3.95793769882745	4.09191071632308	4.44767879437963	4.46409722843593	4.5666040345733	4.40616989542626	4.68579142813264
FBgn0000719	fog	2.65442195187403	2.57635397417864	2.2288962263658	4.230739918019	2.94161805106689	3.7947041782696	2.75884597908031	4.11611145856032	2.70780311074685	3.26108154078367	3.71095930407473	3.9199979796576	2.3007295827983	3.3664105755397	3.37576822996312	3.7672399668484	2.39503009382243	3.54177882388746	3.49574577145447	4.05328843121341	2.2598938711649	3.58305827944556	3.82854619088112	4.25473207173256	2.61229254040827	2.41987952167991	3.54901654001637	3.62659293978904	3.71280411014993	3.78462167920146	3.05232499118924	4.24579849398701	4.19606111716006	4.50008069782655	4.05961755630914	3.83107413811643
FBgn0000721	for	6.95190948066749	7.24562692851431	7.632621227687	7.00123543948089	7.45459468473296	7.20748599477074	7.79197391031061	7.20544105151699	7.6950484172934	7.16500113398944	7.45270243130617	7.09864476571956	7.17149743449608	7.4984275846006	7.18436264711863	7.31831050380073	7.52207481189645	7.146430740092	7.86486897807837	7.5173411472903	7.61171978520642	7.24539881592282	7.29838327267935	6.83262960289196	7.27666309142938	7.33963971036169	7.22399200739181	7.49336186310822	7.72269185601284	7.2392964899386	7.44238497640302	6.99097871277144	7.67889489485034	7.31132159527064	7.65316208378666	6.55661567966036
FBgn0000723	FER	2.92803137714224	1.35708390844725	0.805091755929567	2.40666372814124	0.894228180747026	2.5467317586991	1.28957392983474	1.85046395837012	1.18824835938813	2.84492302474847	1.05367766813716	3.64304646294062	1.80378010281743	1.93615491305294	1.09919100008801	1.79426654450117	0.676253118915656	1.95456575056851	0.431203244622557	1.4725307664688	0.38993767060616	2.80933421844936	1.05171415772147	3.68422525835483	1.82437732909466	2.69720281964935	1.81156949636088	1.21645260885291	2.59249544984081	2.31773856253119	2.16554926889018	2.77579866372513	1.87375931523252	2.55651848050961	1.58302143963723	3.13715118045677
FBgn0000810	fs(1)K10	3.14458639479607	2.65423309655509	3.1785459850026	3.14055722188779	3.41156216232261	3.15337908458284	3.62175500930258	3.29380764064576	3.11782308531629	3.41197432470317	3.28856149691092	3.22451298297808	2.94986044711904	3.00823602606656	3.10834705068433	3.12999638762074	3.90362763635172	3.0277200944762	3.75765268254824	3.31885991780214	3.2779100489481	3.42975839452232	2.9212695299633	3.28602192836208	2.80167204663016	2.91579426018887	3.32682320061311	3.16890974075868	3.02661207479575	2.79611358850918	2.79099256944214	2.99789939562494	3.42144176785383	3.02930758671811	3.23296880199688	3.28271532229287
FBgn0000826	png	-1.96459428719308	-2.33114010205789	-1.63682954579338	-1.39662808320181	-1.80072545900466	-1.34038168563319	-1.08474142192851	-2.35316659642478	-0.793460518135531	-1.59944693814635	-1.84070157222904	-1.1688806601877	-1.43977689476014	-1.89972100776545	-3.42159024807091	-1.43981994930155	-2.1184897516601	-4.40419608963854	-2.45464224710977	-1.51005441194152	-2.53723720719663	-1.76634589058491	-1.14615652251069	-1.14361700399938	-1.46244894491371	-2.37615400939605	-1.4433900607181	-2.07972326176738	-2.26388954182513	-1.68382693787525	-4.35222894772774	-1.23729242100434	-2.13757538974378	-2.29444768950736	-2.69722973537769	-1.9190916880868
FBgn0000928	fs(1)Yb	-2.21675523562035	-2.33114010205789	-1.28395460949547	-1.39662808320181	-2.14944421301973	-2.30540382347462	-1.93470645400186	-2.601983102113	-2.54146751387338	-0.485241247122474	-6.68903786814038	-2.24813977818027	-1.30572573338167	-3.38393825558628	-1.22479250259152	-2.83435291211691	-1.01449002964844	-1.52481638776605	-2.45464224710977	-2.00766031151081	-2.83901592154762	-2.16561455043308	-2.27790883324233	-2.77617363982149	-1.93254496812924	-0.840413992894552	-4.33728389007738	-0.851586117645259	-1.86573900070548	-0.389106800098976	-1.17901783742689	-2.20469969386458	-0.594223541302811	-1.32915771930212	-3.23754919370941	-1.06886064187439
FBgn0000996	dup	3.99931249063081	3.91958021159733	3.58964239512168	3.30085498764335	4.05477805819045	3.01781607738252	3.77561132700776	3.00714891768099	3.67504757749853	3.74402373558924	2.48779104180614	2.25158128279957	3.86969867128295	3.52228775935937	2.6416351458441	2.58819811110641	3.93725648665943	3.27152653740844	4.01435968254845	2.28026185024038	3.44659959107653	3.7059943760026	2.85424322648394	2.66607986858027	3.21620812590943	3.28956630036763	3.60668519107212	2.94069930900498	2.52775088637068	3.42158974938886	3.13848290126938	3.08855812916391	3.05673183248242	2.22323655831565	2.9021466214853	3.21176835312907
FBgn0001075	ft	4.56532727523817	-1.55425840455149	-1.13536026734757	0.501987769734156	0.82062348590506	2.58692976682129	0.245063125159258	1.76091626684137	0.809012026433824	0.744430620107453	-0.0924173095843009	2.31116849042357	1.95834680811955	-0.84944270262967	1.25896850281079	1.09125448660224	-0.891314949189036	-2.34098020494181	0.33570290750706	-0.67986654185081	-0.916072598471055	0.586942531870499	2.01365478332608	1.8966607517799	0.983631305977177	2.18471477176565	1.18719259189499	-0.197946640424271	1.40958161107532	-0.706464452756858	2.15286579722667	0.383972510038714	-0.502434007255908	1.1012402021154	0.335712400073731	3.32611196780438
FBgn0001078	ftz-f1	3.44049417342386	2.39380667990283	2.00700083527108	3.3382933134549	3.2620240249109	3.3413585071682	3.51454868688292	3.13993464914854	2.8030141109956	3.27547011797098	3.15429217697816	3.16115483208157	3.00894981154415	3.23625067653414	3.02185964982052	3.59094697165029	2.30773338431126	2.84383105940118	3.53926527429324	3.25837842562876	2.49441094959317	3.33133434834237	2.97634186513823	2.97824089008412	2.73763285776256	2.51528968051355	1.95168109336881	3.03954501856295	1.04337703418645	1.77712276671257	2.28660420615911	2.58966711472601	1.71071833266825	2.56837309905296	2.42117932186401	3.07309308064203
FBgn0001079	fu	2.19229004022607	1.57869637417554	1.37504669305964	2.01579900455801	2.09160370229168	1.92861835849682	1.73385245521916	1.69336999170492	1.8543499801617	1.7402515812174	1.96435694368568	2.11335728066063	1.84760330119468	1.6097232913047	2.17820447063667	2.07685440679592	1.71128130117973	1.51727373328281	2.23775155258401	2.06172385471841	1.88127859274336	1.78925017841287	2.24056022774216	1.98623080335926	1.88475661381541	2.03820285842506	1.85980119626073	1.96784113501932	2.10799561269889	1.81882638074295	2.32102488627017	1.7109187964259	2.4109904036467	2.14623321694287	2.45958477032653	2.14567706879332
FBgn0001083	fw	0.57415877286875	-3.26244343206509	-1.28395460949547	-1.70938217470081	-1.39791792933268	-0.767269496385937	0.925097442582615	-0.089554139110099	-0.2861759896335	-1.3434914816691	-2.18903306253337	-2.0352679755874	-1.43977689476014	-1.61973172938777	-1.37316912412471	-3.73792472178268	-1.65051546423709	-2.0898010481045	-1.89545763665967	-2.47077012450512	-3.22108414757108	-1.45396249869215	-1.96960684234926	-0.763880799505747	-2.24119096070718	-2.68004819267626	-2.26128269277896	-4.18271274198873	-0.0952500715285175	-2.24650165133814	-0.837894544040215	-1.89572046610316	-0.334711476611038	-2.29444768950736	-4.11135472677395	0.0406942742323254
FBgn0001084	fy	0.986846487163687	0.734439414924998	1.16178413808403	0.836964362252654	1.30738373370341	1.01318509287627	1.13269246704398	1.36906314489308	1.23866283572889	1.1504576350225	1.48257272056244	0.96406127609971	0.879900266885207	0.175054279858143	0.750487440272354	0.464793409529287	0.791057113251602	0.915740165889615	0.476682843072886	0.386298452888562	0.820127959221478	0.865406814125959	0.705629202743058	0.305995916340237	1.42428056270319	1.21077313358665	1.77849526299705	1.32494930922478	0.00328949663664948	1.18359659092917	1.80926786386811	1.59198801586113	1.43699134382212	0.644250500127948	2.01991972790909	1.28073046856206
FBgn0001085	fz	2.05638853026676	-1.76982315503196	-1.85199312839705	0.645437063003161	-0.477048915090812	-0.123872760270742	-1.08474142192851	-0.816635292229613	0.809012026433824	-0.30316728647092	0.235727481932703	0.0196449959671474	-0.458867946565579	-0.926046277657813	0.0773935482800624	0.11963049177989	-1.65051546423709	-0.468146401426861	-0.51330403125196	-0.212220819285202	-1.20955710208402	-0.274143610666234	-0.421622636257388	-0.273322678223581	-0.824452140074722	1.01573131798763	0.218200035552199	-0.356525673403706	1.21768821827748	-0.706464452756858	-0.131500372432918	0.064720644870524	-0.594223541302811	0.400793740901149	0.720126260879109	2.0304631444647
FBgn0001086	fzy	3.06890413991999	0.0695454797127044	-2.80238073560937	0.255910303900034	-0.248609460420561	1.07101456892118	-0.385827288948365	-0.531613209254492	0.874245630247063	1.25096089293848	-0.581096485090197	0.988601843724823	1.13696615691588	0.928970895521347	0.517488092024751	-0.594494526619084	-0.891314949189036	0.944163986525276	-1.68051572517828	0.386298452888562	-1.57840039055158	1.83307216055704	-0.862287405304303	0.887183509243319	0.163114215800485	1.53604998601294	0.0059970799251351	0.0113687491278498	1.4450771451672	0.97809242912506	0.86082098773813	-0.00857648993492839	-0.0484144675205334	0.171308872011216	-0.890266064878759	1.55536371760411
FBgn0001087	g	5.07822010604529	5.13045679353214	5.32258599701831	5.69150687611061	5.27017623774253	5.78605632069106	5.69525842799607	5.60451749158334	5.36518772824654	4.99895401388177	5.48464377793606	5.91370943084185	5.11912249128576	4.93971594006037	5.92725752027012	5.59690094937644	5.23263315818761	5.2449616696561	5.60003024378957	6.13345721841336	5.37165372990485	5.32262684787918	5.92898992796699	6.42580356479093	5.29512336097457	5.43477733697252	5.8412476507984	6.05193597545822	5.8341698883495	5.63568262303619	5.67077656744305	5.77401113959458	6.00531634248761	5.9104694755478	6.0755690261483	6.20215218199668
FBgn0001089	Gal	-2.21675523562035	-0.917191561518845	-4.20437580199613	-6.68903786814038	-1.39791792933268	-2.5163229039354	-3.41653710397842	-4.61897887795842	-2.23591223845218	-3.7611342224147	-1.32567952717732	-2.0352679755874	-2.40233636523033	-2.24746097638716	-2.19247782274038	-2.28302061571624	-3.35210310193887	-3.56037935574748	-4.24128539303981	-2.77345006603463	-1.44469787371069	-1.95221177885547	-0.862287405304303	-2.77617363982149	-1.6784337212306	-2.37615400939605	-2.00946390451644	-6.68903786814038	-0.574714666247415	-0.706464452756858	-1.17901783742689	-4.02324130530779	-1.66983494906983	-1.98630355809301	-1.52760903153317	-4.26128427312495
FBgn0001090	bnb	5.00257812191458	-1.20084244280054	-0.877454137605373	-0.0969585777469138	0.632697566414163	0.952940411791014	5.20102908729066	1.29807851567961	3.52570615974341	1.41590978609738	-1.12390908043882	1.78944601294835	0.166564837448369	-1.49778609867273	1.51259593712774	0.203783802789591	0.635861108715073	-0.90182764907543	0.384243146856301	0.596343057377504	0.820127959221478	-0.274143610666234	1.08550462280583	-0.532981308107275	-1.2746283464699	2.92277173968202	-0.176529994035588	0.794011783130757	2.69924505712771	1.95596956343314	2.32102488627017	-0.0857977966278064	1.89078794334955	-0.0284636930665389	0.841428423034299	3.31384555391283
FBgn0001091	Gapdh1	11.3252540826242	11.7554401797724	11.9595749576236	10.9286349334174	11.4002703629957	11.0860243710467	11.7206303340183	10.8556936452831	11.4964042605744	11.1710153992762	11.5268429347881	11.2156915613197	11.2831340465256	11.1021454311746	11.4660528772855	11.0977375372225	11.6776009995983	11.1848587241284	11.6202551601089	10.9520524059602	11.6042283631336	10.6643804467433	11.2451572069395	10.790088004333	11.4839868659922	11.2738233719327	10.9900101900785	11.2288471788019	11.4809623207283	11.2483594421887	11.5614026007306	10.7683313396151	11.3554862450605	11.0506617906221	11.3620633659378	10.5577773081874
FBgn0001092	Gapdh2	10.3934564754896	10.5004781497923	10.755590769285	9.98125576637983	9.89718176787637	9.60219332978523	10.5953262044931	9.41199955469737	10.1403537872424	10.0753666614441	10.5165480328443	9.99320546661114	10.3315237726125	10.1919863395635	10.5830180907512	10.1583776180943	10.8876607627494	10.1558221196359	10.4301833332943	9.86922075739907	10.5135028052915	9.65672482835909	10.4621126219377	9.9363562577692	10.3156046214558	10.8726552676568	9.96895565138192	10.6180328743338	9.78889254953523	9.89580405297207	10.4459339050172	10.0251438317513	10.2250396176481	9.90441779539578	10.5133313441428	9.83393711913168
FBgn0001098	Gdh	10.5245065716434	10.4360401560621	10.5042588966658	9.65991211988799	10.7042373202602	10.5112463177815	10.5694934378322	9.86143462678574	10.9428264697424	9.9230937186646	10.8350019315193	9.5952051520669	10.2830565388752	9.86271536068308	10.341704130703	10.2757664368241	10.3969661183151	9.98626056874428	10.9020494219112	9.94842494065592	10.7861046105851	10.0712815970353	10.7647984406575	9.38249350957548	9.26445574847363	9.0931985991731	9.83525077289937	10.1006105439868	10.0076705659145	9.46705658380247	10.4920190204196	8.84930558018647	9.29881990900486	8.89622540601133	10.1246315649852	8.92137794878816
FBgn0001104	Galphai	4.78977984626669	5.15745249369049	4.2639369494393	5.20598161741845	5.34098711658614	5.11602763441553	4.81006467248841	5.05106839803702	5.22842705878261	5.00184141868906	5.92518497167196	4.7963658037144	4.85855040050606	5.33903906457397	6.13123021817025	5.24258759671332	5.05256183991064	5.33088995777995	4.94683341427051	5.29415296270776	5.58311178292795	5.20386590001576	5.75487063695491	4.23398412658616	4.7604351029757	5.11506384591919	4.86826417682778	5.03228040437492	3.87123906546507	5.0932520681119	5.45785178409395	5.02211347113523	4.54968115076368	5.03871398529868	7.32207431771037	4.61257074074624
FBgn0001105	Gbeta13F	7.35127336918113	6.97296453663516	7.13015024403818	7.28453247419365	6.93082998214324	6.96118684400874	7.13547597770458	6.93122953167622	7.23592416224237	7.09945476622141	6.87184291309144	7.1320734985171	6.90041364985827	7.1358795980029	7.12336297083449	6.74543404895426	7.20845259385481	7.33264655673556	7.02369215239331	6.86373258844946	7.18860903298564	7.14574906061529	6.62503952394528	7.25730755381168	7.30455836729329	7.21408705139281	7.20505844406446	7.05084353761488	7.56274000221506	7.64202081197004	7.30009346856472	7.63256061747499	7.41801700974036	7.26790812839091	7.40436273461103	7.23698874401036
FBgn0001108	DCTN1-p150	5.05878924026418	5.2007344226771	5.17560994723953	5.53907455613487	5.1501138433027	5.22405828473398	5.42195519543001	5.54348912594049	5.14497756198599	5.49536229482997	5.03422548829272	5.25407955034655	5.18038210170538	5.43882447250347	5.49199737436211	4.83758529371018	5.42269013066263	5.14136649530882	5.21516903465853	5.05583186633658	5.10210054064796	5.54313820797658	5.18829491747735	5.52589936529588	5.28395682093769	5.1181066572158	5.60700206703625	5.42401970060233	5.11345181559621	5.2895585275469	5.46556505255976	5.58452127502767	5.67388285943443	5.32562319925227	5.61170056355061	5.41681600934751
FBgn0001112	Gld	0.956622938798266	-2.0233527833861	-0.763954198200005	-0.345651748622626	0.0378736934077134	-0.123872760270742	-1.36767281373486	0.926711989671614	-0.436285895868708	-0.421962137797992	-0.581096485090197	-1.8498048209017	0.298731754156692	-0.152959174958611	-1.22479250259152	-1.43981994930155	-1.14917165988522	-2.0898010481045	-1.89545763665967	1.19982238202108	-0.83016258613989	-0.155202672364611	-3.21164441028722	-0.0032206888714081	-0.587258376636548	-0.662790158763273	0.567071237699604	-4.18271274198873	0.790924467430428	-0.487335154884176	-0.648376881281427	-0.253869129070222	0.911339804291648	-0.536938031384876	-0.357819294072457	0.735896323212512
FBgn0001114	Glt	10.9423458740547	11.0726577132806	10.7225347610117	11.2164207921739	11.3630996209187	10.9141265921777	11.5053931292486	10.650108927555	11.2254499587619	11.3792974622651	10.8463327048155	11.416454061617	11.2733974483979	11.7923038390817	10.2920925685055	11.0273334924187	11.4151852194432	10.9658480200435	11.1205986381967	10.9986551476321	11.5461169239117	11.8165667303685	11.19899385959	11.1700129000597	10.5770846585465	10.6459928848135	9.87246088055493	10.7407035767891	10.1963789259053	9.94658184160519	9.82247193888315	10.3398780991471	9.92064434990528	10.9916665834582	9.86726513315022	10.2458131217815
FBgn0001122	Galphao	4.95368356141044	1.99256314885415	2.42116841922204	3.07236477516355	2.44996179575262	2.60008399922886	3.07856963870996	2.66323477825663	4.26117023247571	2.83200150141451	2.25421844027005	3.06634946810113	2.4691707406457	2.97702314598282	2.16481282711525	2.33187557309326	3.31274064163358	2.88839473248037	2.78151766688455	2.62974028368052	2.82083074393823	3.1868226075538	2.46252991890446	2.88150256272136	2.84283822003966	3.3163069241772	2.87362012205167	2.61709404535201	3.48450990139043	3.32359654776458	3.21978413092478	3.48549786477725	3.27348420512248	2.82707276579061	2.62641670505894	3.05109233444436
FBgn0001123	Galphas	4.98770936523531	4.75963541781462	4.89151443504208	4.992785116028	4.89614403639753	4.78415018961086	4.92017919006462	4.84862060220159	4.84690565138766	4.81747635328546	4.96260454293453	5.0403675637226	5.09356797656902	5.10282852077505	4.97525771539397	5.14618336251627	5.05830414836862	5.03966555107386	4.78451976640395	5.03495063003015	5.05207422588509	4.81877701563109	4.91988451821809	4.99088947728573	4.97698711796511	4.96090406358693	5.0156929477953	4.86715171255393	5.11895675324495	5.0457475795459	4.85945159000704	4.97298073295577	5.07236188291238	4.94179321860845	5.09012752123685	5.00284306149478
FBgn0001124	Got1	7.99640501158361	8.7371111056348	8.52345431953362	8.52670028636829	8.26437545245477	9.0365189802005	8.75779080741283	8.55076088789354	8.2281006834705	8.24084923068303	9.24477130554397	8.7800553962304	8.24668588945304	8.45409261342977	8.46363301627018	8.88002203008034	8.51874323637074	8.40899339845168	8.68701198788272	8.59132182484812	8.45220377616003	8.10568992521645	9.46393014620635	8.42210339237139	7.42762401190453	8.35805290472069	8.09639306451665	9.00855654694822	7.00358678175558	6.57750476608384	7.90277151540446	7.89652464132762	8.01659204937221	8.48998903833084	8.63611178783128	7.75047804170998
FBgn0001125	Got2	9.91169567975226	9.922750324602	10.1742897758557	9.51563519742242	9.83268119027068	8.90266477218909	10.1215920830342	9.29909342614166	9.2682583193849	9.73672689657045	9.85974633509282	9.68949899293069	9.92422524687731	9.69466441255418	9.7958225381823	9.23928454769369	10.0239420190389	9.76481337819541	9.89817728254318	9.27779994666713	10.2539128533734	9.71192447791064	10.0323661603739	9.27345391666158	9.62586302360944	9.58019114345269	9.66204141921251	9.42438139515755	9.3915936496423	9.34135051859382	9.75785019092072	9.36872333738319	9.62817995895688	9.5528537007341	9.69655129303436	9.30589527497892
FBgn0001128	Gpdh1	9.79470602296742	9.91683769089222	10.625822780702	9.32332629876828	9.26572562310564	9.04029382261121	11.0467183145171	9.15109505449474	10.1348011089883	9.66419737330995	10.2119541510409	9.01843710634303	10.1552466159372	10.6887227462516	8.85904625986569	9.14888469907314	11.0042379144168	9.80562609043666	9.54685303163838	9.16863238309613	10.8593939702383	9.35765699316947	10.096628323809	8.29343311428288	9.47722586219359	9.20796000693215	8.27726763084094	9.17905741044057	9.43967793492431	8.99351438800439	9.39000277168876	8.47402444084523	9.17580786369908	9.53795308197722	8.88935555436213	7.93273151868495
FBgn0001133	grau	3.47288703087129	3.75763329301073	3.71240433127009	3.53537833868133	3.58087682326158	3.84253094173776	3.60193955824413	3.8691408750761	3.63325959693363	3.43352018462426	3.80667998154661	3.69988421622865	3.46322005735395	3.48579308587264	3.75217920660446	3.9850333478446	3.30632065436279	3.56025987338533	3.72504532554407	3.61259279306373	3.59761355475048	3.43450765633579	3.54864914796943	3.69565156624564	3.43390222661456	3.77535567237613	3.43159461748249	3.67352016092295	3.1063729890586	3.26445925029899	3.41831059311498	3.75276690204865	3.32450809454638	3.68076137788001	3.6139776947831	3.57767195660464
FBgn0001134	Grd	0.405407230273212	-0.298509754530686	-0.763954198200005	-0.0969585777469138	-0.248609460420561	0.039538440437171	0.295282319122773	0.391615679511029	0.740688522353071	-0.30316728647092	0.408406884213105	0.431230109567728	-0.0308995879197194	-1.00694652365667	0.750487440272354	0.358657310835865	-0.574583198644459	-2.64530611078446	-0.268531055939268	-0.212220819285202	-0.120069602594294	-2.41615681686856	0.249409067969664	0.345218574614855	1.09004136151288	0.326099319627724	-0.0523165534991519	1.1293657852213	1.9189729592916	0.157596276867153	0.427436650240308	-0.345867474208954	0.976597700223591	0.400793740901149	0.953317786053845	-1.20343400447997
FBgn0001137	grk	-0.773728224242555	-2.0233527833861	-2.41193618008133	-1.54454663803821	-0.825289960762896	-0.463731057853038	-4.27446955400218	-3.28343818252662	-2.54146751387338	-1.3434914816691	-1.32567952717732	-0.875226897624454	-2.40233636523033	-1.75294467932016	-0.853842036290565	-0.74415372138562	-1.29773325131482	-0.804034671740789	-2.45464224710977	-3.68088270369362	-1.32234216519572	-1.95221177885547	0.249409067969664	-0.532981308107275	-0.824452140074722	-0.748870181826072	-0.462529304094976	-1.61128351884993	0.0955267442813019	-0.706464452756858	0.468959742172119	0.325525204168153	0.442146239496352	-0.755953318723386	-0.547906935806394	0.539191050152949
FBgn0001138	grn	0.925752653323962	-0.066626247895644	-1.4496299667433	-1.70938217470081	-0.00609486835357845	-0.358193855830915	-4.27446955400218	-0.816635292229613	0.705273788962426	-2.85918061053388	-3.84519799249945	-0.0789057972123504	-3.61744202340929	-3.38393825558628	-2.19247782274038	-2.5325087223526	-4.21595738902093	-1.24264358067393	-4.24128539303981	-3.68088270369362	0.97133889868737	-3.63027172587826	-0.862287405304303	-6.68903786814037	-1.46244894491371	0.759285910245471	-6.68903786814038	-3.31560966987007	-0.439105545056226	-6.68903786814038	-1.62662602071434	-4.02324130530779	-6.68903786814037	-6.68903786814037	-4.11135472677395	-0.292767969508498
FBgn0001139	gro	6.01707931598178	5.50091848791112	5.22800003302611	5.7591253134619	5.48194509943622	5.74000550505678	5.4360134985928	5.55114111229313	5.59541204591773	5.44108402562323	5.49999864737309	5.53694826545832	5.58601039788618	5.50687829168441	5.44706828414841	5.69011387258352	5.24946328297931	5.57422319140933	5.41090833195168	5.8204964276574	5.21375917081634	5.36677745994373	5.39443545560927	5.55651116066212	5.32084734120419	5.32582046427152	5.50454022915487	5.75742463525756	5.38421174284106	5.29695515129956	5.220178726448	5.42143129198618	5.49474006671403	5.44456180515757	5.39597215104074	5.57807608389378
FBgn0001142	Gs1	7.83366472673243	8.34454425702725	7.95957920160613	7.39144127215863	8.83401226762731	7.33712153871677	7.83504881419565	7.27640302548816	7.5469342001821	7.82664160998157	8.28634463493497	8.17742772501299	8.860996984935	7.80264576116879	8.94467195363439	6.84665649511767	8.99443280970506	6.46489723777131	7.91606424036551	6.9582611410341	8.61503795102318	6.86356634180679	8.19111531625549	7.18854440614439	9.33456779716463	9.05490796751085	9.07439322224575	8.19111443676645	10.1131466866322	8.75068660315087	9.17779514783869	7.17963817576917	9.06413575700799	10.1116556614239	8.7680441320715	7.65706954275888
FBgn0001145	Gs2	6.4434591203266	4.59730558282325	5.32097892671031	3.75298516070496	5.0039851807904	3.79756183731817	5.43461381686426	3.97817261837215	5.95617030645063	4.70681243632219	4.73334331470562	3.83119672994566	4.40753018758329	5.25044655980584	3.2981633788373	4.61362717035623	6.06095733727286	4.20185126006161	4.72687110659013	4.28063791390123	5.81577074076462	3.79362524946803	4.6247464195285	2.11662879642202	4.04071883149987	4.12608615750744	2.75110692167445	4.02267390855874	3.0840305435646	2.54595186598028	4.08858459224547	1.25877840116813	3.49567004582037	4.93951299718452	3.77998689654403	2.82774912799818
FBgn0001149	GstD1	9.61399794435096	10.3078142798346	10.3889115502388	9.63164955938295	9.90971518816252	9.4101198349646	9.44989604311859	10.0899324369427	9.36540152873049	9.86441679258536	9.7192143433135	9.32585575466798	9.39494221769412	9.20141844110035	10.7942867442556	9.18629285554026	9.53751759248912	9.95140563069195	10.4080703474894	9.39077677516921	9.46584782329986	9.37281412721672	9.24453198916659	10.009759002816	10.8412130640196	10.4378167536859	11.6787902159398	10.4352859637019	10.7115748998974	10.4715988155035	10.6008289443254	10.8772495447127	10.7495669109335	9.52041993257829	11.3991743926799	11.2369779785623
FBgn0001168	h	6.16896928715274	4.37547876083983	4.90444928480506	5.00447690418158	4.68597070989259	4.40204037888132	4.22102768207197	4.10575675816524	5.43035121513872	5.03040201430397	4.81080519721305	4.78415117767816	5.09811061396911	4.51445066456094	4.39816749282236	4.70309096723196	4.6066500851572	5.24638900922345	4.93058266055049	4.78098712304626	6.18161322999948	4.72691101840638	4.51123027424961	5.03952675746819	6.897051432697	5.0255305947756	5.93896410622722	4.77929820852039	7.03886321864584	5.84316516902054	5.06973629730049	4.8770422964615	4.63047110401432	5.09920886207938	4.97111015930358	4.85618483289786
FBgn0001169	H	4.22844769334466	3.46218322529888	3.4844582644165	3.99991476930931	4.02231490424831	3.95686842019813	4.20469748454703	4.04743803999382	4.00860864024013	3.84716418787425	3.50187890620352	3.79686889616025	3.94895537487806	3.86685751954884	3.4438775622624	3.61034891263142	3.87788137357531	3.40020463699617	4.60672506792193	3.75072438807908	3.82646951642199	4.1227270898706	3.73050535955974	3.97422927833741	3.96350044416423	3.87944177889654	4.52617561055449	4.16083134648801	4.27785855155086	4.16208931150997	4.15050579317875	3.95426546506241	4.48106289766883	4.00683394926292	4.31833855376217	4.16395348667059
FBgn0001179	hay	3.66270259756357	3.43091491649676	3.47292667658196	3.65040846246481	4.00856999121345	3.7947041782696	3.65579034223332	3.8843653377405	3.67046379413441	3.81469181330107	3.78176900024441	3.33390200993735	3.63977091655632	3.74553570961917	3.74769504819369	4.20772428286005	3.77003990244056	3.64494986021891	3.73911024508246	3.7470607138986	3.68409633167719	3.72937270874192	3.74114485839683	3.5479771263997	3.55651587830211	3.5992812666808	3.56849668100247	3.62659293978904	3.57540721950204	3.55712773889902	3.45493624976353	3.40310913468494	3.51776189448808	3.26608727277885	3.50190228177291	3.22493002218787
FBgn0001185	her	2.94352472755339	2.75866666721689	2.59080333228466	2.51339056895208	2.83973046599148	2.55350968988277	2.53679780860797	2.84852400940845	2.66235704430871	2.75194335487615	2.4408250982897	2.31116849042357	2.77176128842572	2.73729350794652	2.3178491323578	2.12080990840028	2.71884553136134	2.33331963176673	2.32736932301894	2.42486045012328	2.64449965550243	2.52756329325503	2.13156384421194	2.55336511043998	2.91216805811078	2.92971563551171	2.94987266580108	2.83457980757858	2.86566004781048	2.9162467674298	2.61722215038694	2.75380376658643	2.64977635653122	2.81717088537014	2.64874968153439	2.91965655622981
FBgn0001186	Hex-A	8.44027023128012	7.59115379176093	7.93877280577674	8.20003211870216	7.92181727862838	8.18374269917982	8.29800398125564	8.37840823274396	7.75878328859047	7.76891200880252	8.70247748553063	8.57022596632056	7.69277908635079	8.04405787057681	8.47401984074025	8.55482545516926	7.16830507725575	8.27187630746577	8.19669289486456	8.73152450444905	7.50832953914076	8.00292410620039	8.88478667487989	8.29546843466878	7.31465298604701	8.04507595488021	7.85253207176608	8.2525036555531	6.65237533850664	7.21899823961882	7.50921418631898	7.97556380516073	7.00959894303424	8.70710750505396	8.48856913209854	8.01884851472668
FBgn0001187	Hex-C	7.32785150572174	8.47366776482272	8.29040276933651	6.80652040961395	7.84964224465397	7.60948157190394	8.29935036552211	6.29370036384705	7.92049070598674	7.90025229417745	7.51046798670756	7.10181182107882	6.72746584549855	7.87056613100606	7.14696687583978	7.43824374202433	8.0282553567858	7.44475357751179	8.00726648718131	6.67755475543332	7.47628453065946	7.75116731717052	7.43939460246236	6.81702001828013	5.7574885390113	5.99749643816597	4.48320074839176	6.63880027620494	0.947629505014902	2.89690647252887	4.09854004742713	5.36451195529079	3.50675825603199	6.33675598834438	3.83944678242763	6.06616426268518
FBgn0001189	hfw	4.78763532664098	4.32874285241177	4.66956137455778	5.01937130533551	4.8460145364036	4.9056711621373	4.91416570416335	5.13110655064995	4.71289964743161	4.75038577013315	4.81080519721305	4.95265615399433	4.90422746622762	4.33323517996519	5.11062701255918	4.76152938116849	4.75309877995051	4.21649036141818	5.11266234215567	5.00765143337949	4.94039776840741	4.98014524034951	4.88192898509339	5.0661814468985	5.59380552136071	5.26809233806627	5.62455696811443	5.43767718101939	5.65251432994803	5.43241279401785	5.3550205334061	5.31655216773939	5.61361653312393	5.67309753825859	5.76523744880919	5.26898523200683
FBgn0001197	His2Av	6.95907345359019	6.57844143769802	6.77564856569445	6.23373337353083	6.86179395536474	6.69230094465996	6.44213452049756	6.60850521340534	6.69962213358033	6.4075620417456	6.74548434925772	5.95243037713648	6.93848541563736	6.69752782785121	6.48310137329036	6.74499524599856	6.51520888905312	7.01861354346329	6.6152189483356	6.59130287688807	6.63108753467547	6.75858923228838	6.46336610992761	6.3440570767364	6.40383300390609	6.3465526294206	6.60921188670283	6.15749646338869	5.43364345027868	5.93491667644866	6.45317368973413	6.53041264636278	5.90726138875622	5.65792129573528	6.47761703921004	6.49751127260191
FBgn0001202	hook	3.77087567490553	3.8456282598282	3.75587428641123	4.07153340453813	3.95511139808602	4.01695266098396	3.76673947776108	4.18166396387171	3.85952385048211	3.92223962961896	4.18946666036545	3.95777612307216	3.69279165236159	4.06044676628493	4.33679577924289	4.00569435309791	3.92054004426866	4.06618817531649	3.81189157451597	4.0172404977133	3.60534302701895	4.16334677924685	3.94816289835777	4.15616800701944	3.9112390202959	3.91136386729724	4.24067263099867	4.05847328777372	4.16530925174856	4.30099399694295	4.01339995192691	4.28466790648564	4.2465427741497	4.01984302274949	4.29374863438176	3.95077321966661
FBgn0001206	Hmr	2.64497623319239	1.57869637417554	1.44753789593874	2.50400787661423	2.11231539762708	2.3660256396161	2.07304484924367	2.11078232721756	2.51674112000276	2.15769874923286	1.7499197722438	2.13550369171137	2.26885022218565	1.81193920940594	1.65349433769427	2.14229544335894	2.21481223943351	1.82299942012792	1.92970609704469	2.3398514010598	1.67639027894335	2.21067788844059	1.92311414639318	2.40348598431419	1.76136026954778	1.34149228424414	1.82782655246269	2.29573559502581	1.96860065095713	2.06396191051346	1.85696628736676	1.92287823649416	1.821433191612	2.06488695857213	1.8947022301117	2.35170657734255
FBgn0001208	Hn	6.3998998501389	7.51268378718512	7.36583887691834	8.39711311938987	7.80958008573306	8.17827138565952	7.8514006012329	8.20068832003969	7.36776749100821	7.81396532986017	8.40643048252379	8.99648426486823	7.55748311542896	8.13420968353921	8.11158217903285	8.3432679255028	7.17668845126776	8.47318428920827	7.85144402748233	8.39402239455752	8.27378719260194	8.49778255959457	8.53989419449797	8.87230989636352	8.57382060730528	8.42607889065925	8.57970688236135	8.58379372132519	9.98335566163019	9.52282736095616	8.98844772778361	8.922145444741	9.39585345406661	9.56870897688287	8.96889049194458	8.76811422861476
FBgn0001215	Hrb98DE	6.99947408909626	6.16107273608787	6.60258286696213	5.91060952443731	6.40097334880793	6.12949906669462	6.83590550962965	6.29768600656325	6.7488271674227	6.2825409073306	6.3190379072677	5.60697656162875	5.93986528231325	6.1737505236663	5.66129193733568	5.75866558937057	6.19122993741171	5.61346711487351	6.1706974134771	5.74627949152648	6.15750038964473	6.02312925482897	4.99069774849586	5.66318130996356	6.21292980842538	5.96828711579337	6.18281265843316	5.59085580513213	6.04114578446811	6.05864949624521	6.0987546561429	5.62597704029509	5.66401168168576	5.37370605595778	5.34388371362492	5.86648004387637
FBgn0001216	Hsc70-1	-0.773728224242555	-1.55425840455149	-1.63682954579338	-2.10925812707915	-2.61026892641204	-0.767269496385937	-1.93470645400186	-2.90284366651449	-2.23591223845218	-2.85918061053388	-2.00437989251271	-6.68903786814037	-2.15167448821341	-0.24810275013612	-1.94013475467999	0.283297771194565	-2.1184897516601	-1.00673466196801	-1.68051572517828	-2.22071198728731	-0.916072598471055	-2.16561455043308	-2.27790883324233	-4.51413312334843	-0.481844425383272	-0.17176123399106	-3.48601074073884	-0.356525673403706	-2.81565979564184	-2.24650165133814	-1.17901783742689	-3.1416433559038	-2.83409691058169	-4.10208651032096	-4.11135472677395	-3.40199419423242
FBgn0001217	Hsc70-2	-0.992141968756664	-4.13414739014591	2.2288962263658	-1.89550992668259	-0.906295514095358	-0.638095859898355	2.80290630953599	1.62250522709685	-2.92962324650187	2.52989683523258	0.989853467952005	1.71786168224128	0.635152561898135	0.347675668311832	0.289689356710004	-0.91115419442687	2.97506438336514	0.826945827031195	0.900374898250591	0.835927657658858	1.45472675899035	1.86156436336054	2.9582170076713	1.21820159903913	-1.93254496812924	1.23339881949678	0.313639686538311	-0.632802568485347	1.04337703418645	0.28208217812521	-1.31335895858673	1.05802073911944	1.06926294899195	-0.101713904659522	1.12244023300218	1.71313144982037
FBgn0001218	Hsc70-3	11.3019190310932	11.3965711371827	11.2936192580009	11.9139967674437	11.7098314304053	11.9449983329406	11.8574448542363	12.1731689331667	11.2914926099491	11.9762933332873	11.8972412499707	11.058292287728	11.3848536482456	11.5925104078294	12.052370815849	11.3958715408789	11.1368420026392	11.5498240937019	11.9384689954685	11.6706544883082	11.0498238322232	11.6612456622534	12.0711178094867	10.9932323900437	11.3370016845594	10.8639019254004	12.0951389267746	12.0729875991974	10.8123278258167	11.4275996288674	11.480144332307	11.7552620597193	11.7414450867494	10.7879653931595	12.463689028194	11.1381241026074
FBgn0001220	Hsc70-5	8.72323910326445	8.69775229936561	8.74021572092203	7.94464954041174	8.99558590542524	8.800242992565	9.1345395821646	8.50938026098455	8.55142243684593	8.67815784685752	8.72929219564243	7.29804268312414	8.69399619470624	8.84050200208314	8.35506359016534	8.87692135115318	9.03891685787455	8.16932466116631	8.62839681025414	8.12451011834125	8.64593171041103	8.47246086084383	8.33435698653138	7.56436149883311	7.69120851826367	7.66343934909437	7.47331835070122	7.97866271748282	7.01174748761584	7.13636981135126	7.49200830508418	7.22930055195134	7.07670820656397	7.41507780821706	7.0739188993578	7.18195098497539
FBgn0001222	Hsf	4.31139536082295	4.0934022002928	4.05553787315044	4.2135736930034	4.20936974871283	4.41698390235361	4.45164056588786	4.09532720105894	4.57990039647177	4.31477289565553	4.27897212262373	4.27703593062788	4.11654255519956	4.41702761263542	3.95250916739499	4.22040634930347	4.37780757020777	4.21649036141818	4.66190902529858	4.30077060579464	4.05532001089301	4.19727596372424	4.4798112715807	4.3201734115458	4.20365255288527	4.10169847282809	4.49342825285917	4.48113832009008	4.20208166096464	4.41415107243202	4.18828746423552	4.00635618826728	4.373114311476	4.12391873873957	4.38968935254336	4.1328692670178
FBgn0001224	Hsp23	6.12378295183763	6.32567302498097	6.61378337046474	4.3637734203174	5.05569463122179	5.26386356371712	5.4895681904393	6.76557320018804	4.24892419063877	3.28498339224305	3.94493442239697	0.662345636675169	1.7276468528205	4.25732382078233	2.3178491323578	0.0756384877493815	1.5896674911227	7.24539909517772	4.10041029234426	2.52238662304835	5.00025071324083	5.56387677872785	2.59746262028629	2.82018451057178	1.57847324846913	4.95751054303762	7.31221689538901	7.35706444585431	6.41346164500456	7.53544604404005	8.44835822280749	4.82788595159611	6.71017612541903	5.47321924730322	6.03163209056104	7.03883608558005
FBgn0001225	Hsp26	6.71122656067706	7.63125346242013	8.16769141355817	5.54937333739426	4.90210365832205	6.14584960217788	7.15855117494018	5.0402343812123	5.85274473158411	4.57536609108713	5.83043114757307	2.48509884360696	4.40996812014234	6.5868742663144	3.1965373373607	2.37788465133421	3.29987197042623	8.30135810574901	6.2440395335188	3.72860147319587	6.06733641663051	7.27018527945931	2.14764805505026	3.60564574369118	1.25161388936741	5.84147305828581	6.19383019495236	7.7913173173306	5.14076882427506	7.53270751109026	7.751668948377	3.35278257565467	5.36213215863137	6.67296051584939	4.76932161312222	5.44521005496812
FBgn0001226	Hsp27	6.20958298969558	5.22645797729035	5.26189880420502	3.90329931838428	4.00856999121345	3.91537543968819	1.71552781851061	5.57573343486456	4.58478064272605	3.74057067945033	2.65486906138666	2.06801771071886	2.64503742491393	3.97086327238251	2.81453062602621	1.35319471792393	3.0916497780228	6.61939590030269	4.15388594500737	1.96411153926177	4.79081980429572	5.11790377054372	0.615984416529298	2.2974884412556	2.30867570451969	5.11201460341382	6.24617879269002	6.35194999677382	5.98346853891096	7.34966314317943	7.45761317138168	4.440811863483	5.76559106968375	4.82312261823164	5.20007023594503	5.13072353508558
FBgn0001227	Hsp67Ba	0.0522163100069033	-6.68903786814038	-6.68903786814038	-6.68903786814038	-6.68903786814037	-6.68903786814037	-4.27446955400218	-4.61897887795842	-0.15022328723346	-4.58301827382698	-6.68903786814038	-6.68903786814037	-6.68903786814038	-3.89770560522223	-4.27904805895142	-6.68903786814037	-4.21595738902093	-2.34098020494181	-6.68903786814037	-4.51186155847736	-6.68903786814037	-4.46675932732835	-6.68903786814038	-6.68903786814037	-6.68903786814037	-1.1560966489891	-4.33728389007738	-3.31560966987007	-1.08039043763229	-6.68903786814038	-4.35222894772774	-4.02324130530779	-6.68903786814037	-6.68903786814037	-6.68903786814037	-6.68903786814037
FBgn0001229	Hsp67Bc	2.21799898757806	1.15759795446022	1.51656023355641	-1.26247507752413	0.94129120164372	0.000387919675146492	-0.0361673721473162	-1.17218629040221	0.93665676180956	0.629648733771023	-1.43823916749648	-0.130826351724703	-0.689945781424311	-1.18377706004742	-0.559027680541122	-1.72092182570257	-2.81553550411504	1.27026179088662	0.723022964387609	-1.65763938547179	0.353685374853429	-0.790327102717868	-2.6705183090037	0.560493343937082	1.36898974212886	-0.0574960590683165	-0.176529994035588	2.32215602981113	2.72834834454989	2.36072479501868	1.03681011728119	-0.345867474208954	-1.66983494906983	-0.346831001979299	0.335712400073731	2.33965676416912
FBgn0001230	Hsp68	6.12293267508206	6.79529877637193	7.37399911975233	1.33716066312678	2.57460112654829	1.12661504956373	5.80006549189931	-0.739929501924973	6.27955911552585	2.62285491783806	-0.00312324571496722	0.631510785104843	3.27276665357394	5.41670032095859	3.72961772541084	-1.00251172318379	2.34579483974404	7.85275997640475	6.64602645717318	-1.65763938547179	6.46843845067235	7.00955803731671	-2.6705183090037	-1.25652223841351	3.25484879137	4.9091435583752	4.95407978796891	7.17018111518857	5.94988567593084	7.33356941626911	7.23577106935582	0.546322765247008	3.90900528180128	6.10410384520951	-1.02518029976741	3.87765384648361
FBgn0001233	Hsp83	10.7885115904535	10.3818842342117	10.5138741888324	8.88374948670144	9.80601152478335	9.68573801877366	10.6819684733944	9.47350593726047	10.1827654243079	9.22485088615861	9.84488477792322	6.35586411917087	9.3427832061089	10.4556852471524	7.57226563549755	7.26176587339124	10.117898593929	10.1332401222272	9.06269913702386	6.52278407198939	10.4623509022358	10.0340692730157	8.91417230359648	6.23864377079325	9.19561130888851	9.75413854006253	9.6586372030737	10.0476621400991	9.87559246862673	10.3424571482096	10.5113999509912	8.08062845053633	9.15150737363943	9.39091520220578	8.9428630119643	7.93323278270186
FBgn0001234	lncRNA:Hsromega	6.67571912438424	4.83083890097459	6.34788695122389	6.36261522675702	5.53084427136774	4.92409407831603	5.81197317408763	3.85992847871827	5.98875415877359	4.72089960320095	3.65375856943383	4.21078597074292	7.5122492216927	4.66729816500646	5.44152601445232	4.04329701783145	5.2173163290665	5.4195981547928	4.31904944923271	4.99380564718964	5.40303500452867	4.46668958040139	6.57387987727894	4.74545760221273	5.89472389465298	5.20079973285502	6.58789301458929	4.92000249777685	5.96677482239113	6.54059324055931	5.98350108337235	5.47450982241995	6.37714679902681	5.51822469413229	4.49205079424413	4.62999095001218
FBgn0001235	hth	5.94674654590136	4.47080265366608	4.60499673596719	5.08691486484111	5.36275889094364	4.76821428416192	4.88781366859219	4.86866236833274	4.80778569666393	5.784067299519	4.73496646590485	5.8490070328295	5.43380006991922	5.01719732510703	4.57055996896843	4.15055948268945	3.87788137357531	4.58921487465986	4.8975214703217	4.05031860116337	3.7022300807939	4.82963429257779	4.55711192418288	5.48587555179442	5.2422570960337	4.63739256993685	4.53857543607131	4.47526430910099	5.05434512930993	4.36221170252016	4.57805232243166	4.56600225063436	4.19263202804345	5.37370605595778	4.5406308504298	4.75547477412699
FBgn0001247	Ide	5.42855926788199	5.03594594631821	5.00995076653151	5.32665056172543	5.30657784812076	5.45154698553308	5.52024424608689	5.45652445523601	5.40021518778886	5.37246480365487	5.42857434714266	5.25281379467524	5.41207359705291	5.62652857534059	5.60290637127303	5.60949001636529	5.7551983561802	5.10406371647788	5.49895468306505	5.4510079202079	5.60158571217454	5.50074470969017	5.48108557127142	5.43224109691265	5.22873219140001	5.2965738002977	5.29102079863343	5.46015620644265	4.765889323347	4.98979551191427	5.18167363952459	5.23554420322588	5.01333001744228	5.00639900684928	5.06543737145241	5.20400468762973
FBgn0001248	Idh	10.6635449389251	10.9839443256646	11.1925797914642	10.3908117037713	10.5342733956097	10.7923170051505	11.000136988583	10.7227096879637	10.5093809484506	10.6333619984424	10.2383725057372	10.8305664390772	10.2938632100865	10.5888095424005	9.80333668641368	10.7544968140945	10.9842992853094	10.8216854116532	10.6462065900816	11.0472716086247	10.9312551347398	10.4888270909035	10.0887096809571	9.72957565753033	9.8928200596248	10.2159142826868	9.04373017783587	9.8491934373043	9.30338570628434	9.89717346965845	9.37361291428319	9.51667099386191	9.27995855087047	11.1125351653234	9.01595819232803	8.95533636145399
FBgn0001250	if	5.4997193918432	4.92136987868301	5.63218474503691	6.32047555863757	5.34536783551389	5.14660749596594	5.4855184449701	5.88138048219437	5.81274534059586	4.70681243632219	5.28527403024508	4.39418086824152	5.75086334532359	5.23073337989377	4.85533563129402	4.32039700564683	5.08480346243975	4.74070983358125	5.60003024378957	5.56464048690043	5.83562126292138	4.95887516236794	5.30404166000169	4.3201734115458	6.22270955561594	5.47686717296822	5.92391869278545	5.64549404621018	5.01355098467677	5.21538160249907	6.45317368973413	4.79326091244697	5.4765261493428	5.56483035320313	5.75240429639695	4.94237478624309
FBgn0001253	ImpE1	1.9063410409268	-4.13414739014591	-1.85199312839705	-1.54454663803821	-3.29141038333489	-1.15216907546306	-3.41653710397842	-1.6450641917228	0.340029551384392	-2.55768752144445	-0.865962335278799	-2.49794999516196	-2.40233636523033	-3.89770560522223	-1.53857381727725	-6.68903786814037	-4.21595738902093	-6.68903786814037	-3.37996204811072	-4.51186155847736	-3.74228579214188	-3.10420822890503	0.124947093833215	-3.15963187829232	-4.05537130254696	-1.7255628233313	-3.48601074073884	-2.3869499823437	-0.439105545056226	-6.68903786814038	2.6536910546424	-4.02324130530779	-6.68903786814037	-4.10208651032096	-0.890266064878759	-1.5173347079959
FBgn0001254	ImpE2	-0.992141968756664	-0.917191561518845	-1.85199312839705	0.210484289323543	-0.416459500252703	0.11478947648902	-2.18708952597128	-0.407767627916094	0.593494211787122	-0.421962137797992	-0.237662389459519	-1.1688806601877	-1.18307814425318	-0.641378113969915	-1.72542780420606	-0.0165866572431219	-3.35210310193887	-1.87593670607608	-2.45464224710977	-0.46067756910288	-1.57840039055158	-0.0453251692989241	-0.421622636257388	-0.763880799505747	-2.6343597971212	-0.431649086557965	-1.79513635906659	-2.3869499823437	0.0955267442813019	-3.18163260219641	0.509321091376299	-1.07103470729775	-2.13757538974378	-0.642293575689097	-0.449734664040387	0.539191050152949
FBgn0001255	ImpE3	-2.52252527755804	-0.680251401237316	-0.382528650384658	-1.39662808320181	-0.675766479133404	-1.15216907546306	-1.71997056369705	-1.27667974704308	-1.58275332024941	-1.0286772421454	-2.18903306253337	-1.53799186423943	-3.09084637454776	-1.61973172938777	-1.94013475467999	-1.43981994930155	-1.65051546423709	-1.87593670607608	-1.3279398919477	-1.8220606959858	-2.53723720719663	-1.60171570413842	-1.3122184819611	-2.47353031417806	-1.10846690380984	-1.56078479173775	-4.33728389007738	-1.10958322077746	-0.0952500715285175	-2.63959044927333	-1.62662602071434	-2.20469969386458	-0.184472783919489	-1.01427297872558	-0.890266064878759	-2.47785437334764
FBgn0001257	ImpL2	4.76818983591868	3.72706712467268	4.03999217417661	3.86716337229509	4.64035167229651	3.07546387497714	3.40446286567442	4.48308125610589	3.39843891342131	5.17938980216769	2.53327612317037	3.12286879474994	5.04733713058777	3.72689347794359	4.91853852973814	1.84755920317584	4.48117137454717	5.26481705107672	4.07105820369405	0.750677282074919	3.55833253659136	4.34836421436939	2.09884726051774	0.860359090470872	4.84644506761197	3.91136386729724	5.72453897278007	4.58297524752029	4.80739401334237	5.18580473263689	4.21293651907042	3.41015744484762	5.65656372074121	3.16040318881837	4.20986884972325	1.69432853350433
FBgn0001258	Ldh	4.9070303357053	0.513446978060015	1.53885285983045	1.70787113895993	1.15600822850921	0.824334380127191	2.23618750640316	0.778136548177101	4.17641790143237	2.95032015525274	1.3016369603402	0.887830891071483	-0.0308995879197194	2.67382282849332	3.09428776064473	1.65172845695882	2.44264038575539	0.972038607001486	0.900374898250591	0.348113400246003	1.45472675899035	-0.0992181221237816	1.51551586507137	1.90980200283422	1.18913909668355	2.26377711647624	1.84390245483895	0.250241055248761	1.25816319547456	2.80651572184516	3.1449021135193	2.20812403878458	3.60805180413993	-0.438755428049249	1.98523839514148	1.65597115009949
FBgn0001259	in	-1.11514666659812	-2.33114010205789	-6.68903786814038	-4.4203072247794	-2.36153472047655	-1.95827486183321	-6.68903786814038	-2.90284366651449	-1.26922608175138	-4.58301827382698	-2.40083801092795	-1.40418422732624	-1.93818500504091	-6.68903786814037	-1.53857381727725	-1.88509684025433	-6.68903786814038	-4.40419608963854	-3.37996204811072	-1.65763938547179	-6.68903786814037	-6.68903786814037	-1.96960684234926	-2.01046357227263	-3.17655500111614	-1.27879760840993	-6.68903786814038	-4.18271274198873	-2.26388954182513	-6.68903786814038	-3.50258805112401	-6.68903786814038	-4.23227745630815	-4.10208651032096	-4.11135472677395	-0.537487561089529
FBgn0001263	inaD	0.108281086649868	-4.13414739014591	-2.80238073560937	-1.89550992668259	0.162269141155416	-1.0665353336104	-2.8822191701298	-2.14101629531565	-0.517635575930733	-1.23074621279478	-2.40083801092795	-3.18319866492011	-0.458867946565579	-3.38393825558628	-0.853842036290565	-2.83435291211691	-1.86561031917871	-4.40419608963854	-2.45464224710977	-3.15696721885373	-1.00742414822343	-1.19732649116396	-2.6705183090037	-2.22349713946009	-0.123620094069812	-1.04301832488765	-1.03789044496228	-4.18271274198873	-6.68903786814038	-1.1139165776275	-2.97144152905195	-6.68903786814038	-3.37004837296165	-2.29444768950736	-2.69722973537769	-2.17158900363419
FBgn0001269	inv	0.449481410047002	-2.72291335354504	-4.20437580199613	-3.05015676976747	-2.91100903235587	-2.5163229039354	0.0829794383291396	-1.95610080878509	-1.26922608175138	-2.3084390513373	-2.9493445105048	-1.8498048209017	-2.15167448821341	-3.38393825558628	-2.88745317862112	-1.57353527926965	-4.21595738902093	-3.56037935574748	-6.68903786814037	-4.51186155847736	-2.53723720719663	-2.41615681686856	-0.862287405304303	-4.51413312334843	-2.6343597971212	-1.04301832488765	-3.48601074073884	-2.77781328077267	-1.08039043763229	-4.06003915382603	-1.46150628353685	-3.1416433559038	-3.37004837296165	-3.2274367230963	-4.11135472677395	-0.727236367127329
FBgn0001276	ix	1.77394530439187	1.92234949022834	1.8194127695852	1.96199190430879	1.46061765656086	1.4215583450268	1.26458329095328	1.82544099844408	1.46727307406552	1.56391959815781	2.03983813055645	1.80334631111721	1.52664612608383	1.5823306560978	1.79928663018399	1.83441945715286	1.33599089269574	2.10060711607953	2.18392567222942	1.95143220025417	1.69099286722814	1.25723673887098	1.9043036298441	1.68366437265335	1.69546439313485	1.72353292719836	1.93676840338242	2.17046356795199	2.33308579392215	2.24311996511755	2.12715935049543	2.17540366408791	2.44597425300555	2.03101919114555	2.25643646674328	2.14567706879332
FBgn0001280	janA	4.8931340308906	5.0462996905466	4.98174931539391	4.60886085392347	4.96608436689673	4.88163352790207	4.81222203562585	4.63662108646544	5.25316207461564	5.04026612768194	5.0223113322582	4.80502765178344	5.17752321262076	4.80104326794844	5.00937310835388	5.07813816170061	4.95538323278964	5.22627659403566	4.70554044992633	4.97042989002491	5.26101195391403	4.6856756048903	5.11247185847285	4.61513503420455	4.99536002742843	4.88254983534583	4.73237951418979	4.58024138680435	4.95934717107898	4.84845140164744	5.1129416098937	4.72141343509992	4.78419087590786	4.6442643840969	4.93067079170887	4.68579142813264
FBgn0001285	Jon44E	-1.11514666659812	-6.68903786814038	-4.20437580199613	-2.10925812707915	-1.18079882838959	-1.95827486183321	-3.41653710397842	-4.61897887795842	-4.31586028581579	-1.23074621279478	-3.32882456954378	-2.24813977818027	-4.45529889941549	-3.89770560522223	-0.748732963798277	-2.0703825930281	-6.68903786814038	-6.68903786814037	-2.14812554966992	-3.15696721885373	-3.74228579214188	-6.68903786814037	-2.27790883324233	-3.15963187829232	-4.05537130254696	-6.68903786814037	-2.26128269277896	-3.31560966987007	-1.55403878140693	-4.06003915382603	-6.68903786814038	-4.02324130530779	-4.23227745630815	-6.68903786814037	-3.23754919370941	-4.26128427312495
FBgn0001291	Jra	4.99887527438877	6.23081743303794	5.20204278902761	5.96889017071258	5.07428778264446	4.85307386172335	5.24001308264067	5.2380844234367	4.85096250319123	6.31308394589718	5.40327788093595	5.74030518953022	5.45756295035237	5.72922678450587	5.73676805181448	4.3274483492787	4.6299733820613	6.08563592426149	4.95890246869612	4.96885795656364	3.89429025680873	6.17558372230621	4.75644121194153	5.07932636449392	4.3464643730869	5.01087166318948	5.69935742197823	5.43616605226093	4.84109184260646	5.20951453842776	5.29279203808043	5.46269389332935	5.66772129272844	5.90813916422542	5.56108470278463	5.03121636774523
FBgn0001296	kar	3.49408513267453	3.62576696706603	2.2958748387984	4.68763923228778	4.88113637720649	5.14548639201019	3.51454868688292	3.95239993855043	3.94550791310464	4.59844039500971	5.09994134259621	4.16307078658122	5.0598109296463	4.28944033756975	4.84277639455402	5.28666906433765	2.63934885917243	4.09499449989625	4.37416473431977	5.49426593027023	3.09785234386775	3.80099963557009	4.08391330329014	4.96121570203702	3.77431212898883	4.27528589864859	4.16271120795703	4.73819394197266	4.23287165844193	4.22159967936411	4.06846518518599	3.85960801568957	4.28890875676044	5.13751098375542	4.06377876480113	4.80670840718166
FBgn0001297	kay	5.92739727082015	5.30271451198314	5.09515680340345	5.94481979205439	5.62573666248399	5.08244416055802	5.4318103729555	5.33435229758498	5.42491855265814	6.30258437109	5.74842994653157	5.61881582917572	5.64515114963183	5.79930618067229	6.87258486233438	5.16991466736375	5.20873618431336	5.94240036610715	5.65916926581712	5.25082874105368	4.71960814786753	6.61116976614672	5.41617586310861	5.17631209939562	4.68037096069744	5.46137678692719	5.845246132901	5.42249419099814	4.46239348002009	5.22704463272551	5.32282701817762	5.52082893527763	5.44372722699328	5.70968518352728	5.61737376518801	5.46475853225484
FBgn0001301	kel	6.12123061671757	5.81614454754695	5.8793172290437	6.46650232546865	6.3114479088025	6.95735867012725	6.47177907280138	7.15486165648328	5.393277400709	6.31017505398169	7.55571388611798	7.87415333567089	5.77942740630204	6.41750576481823	5.48393183524086	7.40973591401887	5.61027738053319	5.1505434094537	5.44705986043275	7.83656299850752	4.82100638663829	5.54423717587145	7.49584938815637	7.34789895188619	4.60160996714552	5.60602168540862	4.8264002900546	6.07445233111152	4.29741111026484	4.65191521514387	5.55745218042237	5.5110278366264	5.82327386169005	8.04020509909555	5.8117515935223	6.19631713604588
FBgn0001308	Khc	6.51260782821504	6.46107270196058	6.65454899824756	6.72457060782474	6.59970066268238	6.44182945176887	6.81130954927726	6.633949327657	6.7395572060497	6.53711086866346	6.1995115049234	6.33148956934676	6.58262680208032	6.6442968700843	6.47159079922617	6.05333278057896	6.54958954369783	6.30149106450597	6.56280388289159	6.18514053732904	6.47899493918914	6.6792781952259	6.14268188359306	6.27591342090938	6.73087702422099	6.39125598975703	6.80308769056695	6.49670517733968	6.5521715458361	6.82396986980272	6.83745621217214	6.64910903727125	6.89664573691212	6.39948438241608	6.86148078697852	6.4666793042497
FBgn0001311	kkv	3.45678151491356	-0.793862722573338	0.565537893252401	-0.0969585777469138	-0.748591976346912	1.87551440714964	1.47529359075611	1.63695938615517	0.705273788962426	-0.141518152972968	0.121239460423325	1.857645716722	1.54450811968021	-0.24810275013612	-0.314356398588365	0.283297771194565	2.76639459447603	-0.626337346159425	0.285472473597339	-0.000331936815670914	-0.17197433197905	-0.546222803562678	1.18237205806175	1.68366437265335	-1.6784337212306	0.878919153586901	-0.819605070316405	-1.61128351884993	1.96860065095713	-0.487335154884176	0.980499161088714	-0.921972170800785	1.97304062061283	-0.642293575689097	-0.890266064878759	2.20000781823837
FBgn0001316	klar	5.33913694490339	4.80911497522237	3.93884169414663	5.6527607568151	4.92423551445405	5.66609687471012	4.87548692053857	5.75455995133946	4.92017080431996	5.06117910680862	6.04909619083252	5.7138712737307	4.85676437824672	5.29542273750377	5.03903513811477	5.6428475769738	3.9330954996566	4.78459698049168	4.67416181819922	5.9559952268367	4.01816441590106	4.72497392383816	5.79499491986138	5.46932797557424	4.58956716876517	5.37498162433699	5.42795873107395	5.56481648162512	5.14076882427506	5.1454013772478	5.42262246971863	5.33333466598531	5.29815601979407	6.03956623902934	5.77415321343559	5.62350997902193
FBgn0001319	kn	1.79117462252379	-2.33114010205789	-2.80238073560937	0.0129645963786217	0.239613887766301	0.890069961187618	-4.27446955400218	-0.816635292229613	0.775254696751266	-2.09597500949984	-0.946926261331105	1.38964353132396	-6.68903786814038	-2.7065718151766	-1.72542780420606	1.69598772349326	-0.16476082774208	0.0850505268603789	-0.268531055939268	0.529669183918584	-1.00742414822343	-0.546222803562678	-1.14615652251069	2.02297860101878	1.18913909668355	0.66256490687405	1.0826863802977	0.194127672789994	2.01657780503145	0.648717110590644	-0.837894544040215	2.47334846586393	0.771239546698024	0.400793740901149	-2.69722973537769	1.40157258802755
FBgn0001324	kto	4.32919799606161	3.2420625876285	3.22052486482286	4.26169045406677	3.86949521126401	4.61950166698753	3.94640536487663	4.70509858368847	4.01223588101487	4.08356953266525	4.08642993180184	4.31634285701545	4.07413135035614	3.91156657079872	4.10753616459826	4.07436661698543	3.75597476516157	2.74227789422437	3.96335140702487	4.36910159558734	3.54633660155684	4.03476258049321	4.26807173593123	4.53258844770546	3.96815893032355	4.00309905913889	4.27664866522671	4.36839745937001	3.94127219830801	3.88128065689894	3.92664881667918	4.07004419098956	4.33939941560993	4.26899713853573	4.26873231552169	4.67144156777031
FBgn0001325	Kr	6.58354622398641	6.67301239982838	6.1375723830805	5.10409443659558	6.4020251386051	4.78846596841369	7.35520567582965	3.87829481830586	6.7607358438586	5.37246480365487	4.77811516851409	5.39269951659363	6.32866967011848	5.71904395810874	4.06130700066896	4.3553140528577	7.07885562826714	6.09596500648307	6.82537423168615	4.22641272270832	6.70354207849958	6.18829307724675	3.77260052221005	5.21123013453572	6.76340217565639	6.89378131659379	5.43062238936775	5.85338904051533	6.41905069239138	7.00479110655186	6.63631122712473	6.01959586526011	6.14048824126724	5.27768870268926	4.69078125644524	5.59718105567524
FBgn0001330	kz	3.15793020524971	3.04137069736704	3.03693148234389	2.47548802074812	3.4157340406395	2.0486187354189	3.24112258091441	2.15162203838835	3.4258946308782	3.14572585535056	2.02929389105424	1.21346165473714	3.040760752235	2.96115976282464	1.49129542565863	1.29683009085791	3.98627415858022	2.54297890663277	3.03055431518713	1.50759878121661	3.57022954802272	2.80933421844936	1.35853877206469	1.23917611373653	2.30867570451969	1.88943012443559	2.35089257715759	1.60867883000563	1.86757710597057	1.64425097153071	1.84124138686953	1.56697840226296	1.9076179191667	1.42186424946086	1.8947022301117	1.51307045384724
FBgn0001341	Mybbp1A	4.71049528092754	4.28044210650676	4.1634970821718	3.32769541638052	4.95466057703268	3.43609429571098	4.65763712449728	3.54054934488109	4.48910940860647	4.25067449345821	4.00804926554328	1.80334631111721	4.65984173213946	4.30418682924317	2.29344402535196	2.22517398503961	5.02545798658463	3.90201355941136	4.26498869421481	2.61373541540796	4.61437627494133	4.04100433831559	2.82453616530756	2.12791892136694	3.59918566774028	3.21194306787361	3.16988254217973	3.02353390873432	2.19396421967492	2.50821339545955	3.43412129270101	2.31713244938585	2.70858092362279	1.70565875812467	2.54541093176068	2.57370761731258
FBgn0001404	egh	4.34969383462973	4.22318550998161	3.84802656917781	4.76430389970229	4.15799800964678	3.84529550884906	3.79319301191013	4.63841813753107	3.58536318750847	4.79268156117641	3.09485728987722	4.53204139290575	4.02726315154609	4.74655764824573	4.21539304391309	2.64950177187942	3.66857660580294	4.78459698049168	3.54461405442661	3.06004831414272	3.90058614790709	4.56525539904928	2.87371344787034	4.19157104065329	4.12656979634382	4.5544643733062	5.44122811394819	5.43918672862525	5.82240844556056	4.96910947371245	5.76754806533194	5.01519612592183	6.0989617676938	5.69489093592204	5.6300574846248	4.65694754041864
FBgn0001491	l(1)10Bb	3.87150061899735	4.03221091069854	4.4489431959453	3.87446333368165	4.02504824228937	3.7393046611636	4.15456763550553	3.70048280475145	4.17641790143237	4.04769365317844	4.1583534781739	3.93270092864871	4.18362011122008	4.18859392762036	4.30662740240636	3.89929686524899	4.17428330069898	4.77275954889881	4.15738148737957	4.17553137999081	4.26504100350414	4.13444988350561	3.93432165770838	3.73679039590337	4.00942193337593	4.00966774938295	4.10718388136048	3.91396493055754	4.24802369254095	4.60501255342106	3.95249454425541	4.1267668558787	4.00596919658277	3.48201847817948	4.2866452683588	3.8353713516237
FBgn0001565	Hlc	5.1732762536934	5.07084965313922	5.05511737097704	5.26132595056407	5.38739687353637	5.61355278488711	4.87135448782443	5.34098888573891	4.66991462457215	4.81747635328546	5.42254352421473	5.37535629907037	4.86211582551998	5.14322489224927	4.85116135540179	5.44956938041584	4.85118294429301	4.78066195200197	4.54668289643668	5.54578534683777	4.65962337671251	4.8278304111372	4.97950875860722	4.99243447536228	4.80798405523233	4.86273141548338	4.55819611272452	4.89161555265493	4.64518202946192	4.35159561032127	4.34145643180654	4.43044979075865	4.3941661481648	5.63696572972314	4.56138082815879	5.06819975015051
FBgn0001612	Grip91	3.54575647365935	2.22906988438938	2.40911752400638	2.47548802074812	2.56711881470288	2.29500174012694	2.35932665066894	2.61293968533314	2.75186120028956	2.40458602923534	2.55549195978804	2.34006388897946	3.2237221805716	2.00997279796786	2.85678398645691	1.68138498249005	2.73805361977148	2.31166659692428	2.64874013028761	2.61373541540796	2.80749076912523	2.40709336733206	2.01365478332608	2.35626835771028	3.76898246935564	3.26232065873707	3.47868693958953	2.7879510479192	4.28766795464638	3.85145056532902	3.94515717675347	2.75380376658643	4.01376287562503	2.714224340742	3.22555899610282	2.72958591637377
FBgn0001624	dlg1	5.19447509203321	4.20850912283643	4.37961552595446	5.21463554759264	4.8460145364036	5.10106956897984	5.17276387133079	5.13110655064995	5.22842705878261	5.16915154930558	4.97089334684695	5.07515779899138	5.08901099050071	5.0412884965534	4.86157448625598	4.86691940947697	5.0077612848294	4.65302647084657	5.25323600834522	5.03495063003015	4.96313460145143	5.85352668206091	4.96823231248182	5.23622309584229	4.94426052093302	4.94385607036754	5.13970868247161	5.21256701644028	5.02239021667978	5.13924208328131	5.10308537825252	5.45760014787376	4.97392165998915	4.81816659872381	5.15592427162027	5.30040992475153
FBgn0001941	ifc	5.04986976689527	5.17454387247409	4.79987934905986	4.79924418361559	4.64746456353475	4.78559021752408	4.7437964304975	4.84706733387849	4.48650403867071	4.80760951340536	4.24974964630254	4.87744789804207	4.65779177937754	4.97832010850072	4.78705303722697	4.47656525817126	4.72930001809375	5.27883400428422	4.934662542221	4.5958173757654	4.78232132105888	5.24364712357156	4.59572889003604	5.10811545555446	5.6900021581474	5.30327302327842	5.54812033119544	5.1640964788747	5.00762793202236	5.32254871925201	5.18945731106343	5.4912235944123	5.1732374981737	4.95087823472416	5.12240386941288	5.3127906166731
FBgn0001942	eIF4A	10.389926646202	10.5094864590197	10.4834427520576	10.205433713031	10.4048572899976	10.3721544307433	10.4463744384334	10.3490467839543	10.5006518795646	10.4011674653404	10.6375491067972	10.4446914270535	10.4376744400438	10.3081023682637	10.1919320387346	10.4836276925287	10.4462938788055	10.3147806433237	10.2030135280306	10.6409688987097	10.5177327118032	10.2928823514193	10.525608887035	10.1655748126664	10.433039249973	10.3047254973584	10.1275732054331	10.2864637569372	10.0258246979732	9.97805395209156	10.1892316485932	10.0573482037272	10.0791732540069	10.5428807634986	10.255225363857	10.1510624573088
FBgn0001961	Arpc1	6.17061597777305	6.42661312926622	6.4660194090296	6.53605002582125	6.25377386753891	6.21908325789161	6.18926585880041	6.34467414450968	6.16854220191607	6.37730771149278	6.14805224644782	6.42436327120657	6.15788028342929	6.35817479532353	6.52366408069281	6.11167922760605	6.29376945895677	6.75392913354888	6.29253195295129	6.25581079326822	6.49416593461835	6.56427078136944	6.29125046930399	6.53213528111128	6.76340217565639	6.5222126064787	6.88062371513535	6.56605119127973	6.80189486558979	6.99003597168782	6.73481205150704	6.7553225780683	6.86952183896595	6.50425311694097	6.67072977310755	6.59766918845917
FBgn0001965	Sos	4.06453246256236	3.12970767494707	3.12797506497596	3.81120351269832	3.59933461706856	3.86722337785958	3.611881304218	4.03929965318349	3.89532070382251	3.54461404661887	3.38268637471364	3.89425152695361	3.6103930946348	3.55788198800047	3.58126427388113	3.28291491990293	3.39974382907314	2.94574931935538	3.89380543136432	3.77970358887253	3.33015323880884	3.7059943760026	3.61378052997711	4.03546243019337	3.40670540140932	3.53242936986248	3.84097826964842	3.80578431726844	3.93504418481016	3.89108851391851	3.80627255490822	3.82310683684576	3.99025438152071	3.84570274691928	3.87776747409312	4.1775565941596
FBgn0001977	CIAPIN1	3.87957762846414	4.63071535622721	4.61289879440617	4.15183046659916	4.26361150695391	4.2704117205382	4.16135311525608	4.11868856282727	3.95307638137636	4.26035213379042	4.29666534097039	3.90718218670384	4.1635333356595	4.42283060576359	4.97717432808279	4.36676776383796	4.15654733515798	4.62257305041124	4.45592166181126	4.12278973126724	4.22546506481565	4.36338531049712	4.11696643911762	4.20229177895753	3.97743101707358	4.15600222095314	4.29722771247667	4.30357743869596	4.89342287917378	4.73049555568039	4.41234513176278	4.54053404780299	4.57096718167301	4.19063129751316	4.5104605461219	4.24371222379276
FBgn0001978	stc	5.50625491147598	5.35362616131958	5.26691561367655	5.41315335726704	5.64895869185123	5.22086848497218	5.60232285705303	5.49769510693675	5.53112997411484	5.47576580007127	5.28194684058285	4.59332979494992	5.373871252452	5.23623633730453	5.337942110973	4.96211470456375	5.53677182734443	4.94790100064028	5.77746744621037	4.71687990237809	5.40525061917398	5.43827424823799	4.89389770770177	4.74178794851628	5.15913777412516	5.04804138322007	5.45960256970279	5.28654874371859	4.75885428567463	4.91725864200887	5.06973629730049	4.89473849557004	5.16100709025039	4.80319556297166	5.01904454838332	4.70235450468709
FBgn0001986	Mtr4	4.5426165728706	4.33213180824959	4.23692050757984	4.00989283073085	4.81791876246268	4.13236344034979	4.69084593329415	4.0874552535834	4.49948409121701	4.38280479315587	4.02937065088908	2.90811383978904	4.35282618278214	4.65748763129175	3.44941082287809	3.54328923260944	4.83343247248363	4.01351218314701	4.30651031383163	3.32869817182042	4.3821505030864	4.33318507416502	3.38189837345657	3.46137673376374	3.98204480916145	3.62944940336883	3.59723241289045	3.56708380464959	3.51822980925061	3.38735121439911	3.66603158841474	3.34544758309178	3.37378889134692	3.30203077156692	3.21811093624781	3.27640784983141
FBgn0001987	Gli	4.48819186337644	5.28183591013469	4.34524300370157	5.7787106600616	4.49216910496929	5.48649917428194	5.13189307894695	5.61093839766914	4.33254068846333	5.81065687493006	5.57984266147203	5.25407955034655	4.72394802055234	4.58687988901037	6.76298333947362	4.3156768899898	3.76067839671637	4.28753729972036	5.19660180542775	5.0923842526082	3.57417351631225	5.06834614366225	5.19411461199623	5.21123013453572	4.10558123497354	4.46169409966543	5.95107401595541	5.49975636229792	4.36383074881035	4.5159086703336	4.87690970046629	5.37535679530501	5.56802883620597	5.85831246538083	5.88059660740417	5.41538153128242
FBgn0001989	ND-B17	6.87268916503692	7.4508969387107	7.4261313593959	6.35154137874054	6.95145155751483	6.70415191156447	7.12943278052833	6.46550488627205	7.05256946919591	6.94262495091497	7.10403848468938	6.79815927904269	6.71618235344404	6.83226014502476	6.97779893057946	6.89965995238135	6.92130817647307	7.21327980331098	6.86278943181593	6.66207444363584	7.07595085500818	6.74288056305803	7.08005219842192	6.40042451652121	6.80500807857621	6.58733470322655	6.15971940802634	6.51757543325245	6.3817564304331	6.28101195048025	6.57107373171131	6.39752587809672	6.18430995323596	6.52569256691477	6.47761703921004	6.08613609312485
FBgn0001990	wek	3.03314528357212	3.33957670256652	3.11319455169267	3.14055722188779	3.32991434490014	3.41018925753593	3.22177723918396	3.22371761736108	2.75186120028956	3.39450291753563	3.27969217842761	3.23480734445824	3.29404023500052	3.3664105755397	3.05852817415079	3.78783568072367	3.22696618966151	3.47028660811421	3.45087254296002	3.6246225434176	2.94176323567828	3.18118206589221	3.46126098467777	3.40680612807031	3.1021610024354	3.21194306787361	3.11131924646942	3.53355900249096	3.12837469614133	2.92582054975949	2.91635508912436	3.19849094520842	3.2472791946988	3.40478163244621	3.26223321614704	3.13715118045677
FBgn0001991	Ca-alpha1D	2.34009017566527	-2.33114010205789	-4.20437580199613	-0.565085963629228	-0.606441148041729	-0.767269496385937	0.139055161335478	-2.90284366651449	1.05392020835152	1.1504576350225	-3.32882456954378	-0.631354665052105	-1.93818500504091	-0.1997467826196	-1.09026288757356	-1.57353527926965	-0.574583198644459	-1.24264358067393	-1.3279398919477	-2.47077012450512	-0.400562951975814	-0.155202672364611	-1.96960684234926	-1.25652223841351	-2.24119096070718	0.239333398393423	-1.60856966281861	-1.61128351884993	-1.86573900070548	-0.964942849759726	-1.05612759646668	-0.253869129070222	-2.13757538974378	-3.2274367230963	-2.69722973537769	-0.451218994448517
FBgn0001992	Cyp303a1	-0.675787098792927	-2.33114010205789	-4.20437580199613	-1.54454663803821	-1.2852777967864	-0.836469403288184	-1.08474142192851	0.0892667416584252	-3.46227976578747	-1.3434914816691	-1.84070157222904	-0.966627488929528	-2.15167448821341	-2.24746097638716	-1.53857381727725	-0.334983124408874	-2.42531816607081	-3.56037935574748	-1.3279398919477	-0.67986654185081	0.793310325872739	-1.95221177885547	3.68714492754923	-0.333988686316016	-1.46244894491371	-1.56078479173775	-0.924623261277842	-1.8265736652321	-1.86573900070548	-3.18163260219641	0.548583939492474	-1.89572046610316	-3.37004837296165	-1.98630355809301	-1.99700067796801	-1.3518638530107
FBgn0001994	crp	5.71925755440556	4.93703435049791	4.37342658128624	5.81330789604431	5.64007132223529	5.86650460328366	5.55286422064661	5.61185334158498	5.32053826609537	5.63116030712294	5.57259894517732	5.30748248210466	5.45284158334785	5.30801967832554	5.63117777771154	5.58420106148764	4.89462652542934	4.93556655694709	5.67510776913114	5.33986705746027	4.71960814786753	5.10753286139026	6.06435595390516	5.26846244001149	4.9677121686801	4.94385607036754	5.73427420544734	5.85338904051533	4.7049687332838	4.44776673927991	5.09647694837436	5.42665411980594	5.64280845241332	5.54096387784046	6.01346055773262	5.49359339368341
FBgn0001995	mRpL4	4.61938222109145	5.09498883585322	5.12861350011384	3.97296421095596	4.93880368737968	4.91095890199052	5.10222601184745	4.49503220079082	4.60413819873992	4.75038577013315	4.98460306325446	4.26703955552446	4.91112809768675	5.02357621312511	4.58068007131232	5.00672403395512	5.14180389924084	4.93910145749484	4.82464523658214	4.4160009910704	4.84078549103424	4.81331758193835	4.67277502998255	4.0143251873607	4.36424526349832	4.37785952587778	3.6756732006147	4.04663859137044	3.44122055454761	3.54475425472292	4.21598824903322	4.07891723515468	3.63356677893968	4.16353397760242	3.81989785050239	3.68633458836932
FBgn0002021	l(2)37Bb	4.80893841007545	5.27656870410923	5.18624127004989	4.41723513933903	5.16506012535204	4.64986346583656	5.20431829137348	4.72722069316198	4.74595307175978	5.04727085808814	4.81388024614409	4.38496660074766	5.19741747754898	5.11123839499317	4.45428526065415	4.85720749223911	5.46509444209996	5.14901797177891	5.19660180542775	4.58559681728111	5.10755343455849	5.0910835811901	4.61898941720972	4.29033811698434	4.3677752945694	4.56118746888341	3.992883788104	4.34925540506249	3.79075049630006	3.95793769882745	4.234164297073	4.17721778062631	3.7640533932093	4.28345313358932	3.77998689654403	4.0127961150381
FBgn0002022	Catsup	6.9071747230012	7.13647072702437	7.20785767844212	7.48651198630899	6.95145155751483	7.11944140685089	7.24932101086972	7.15924931118377	7.19661380054319	7.23599904329663	7.36055155290043	7.4966470653993	7.19182862217854	7.3711540524986	7.52555396201454	7.10987514593076	7.16963201085689	7.45867406349702	7.42957684728514	7.39888753013069	7.36998318273252	7.53298317515607	7.5110822632495	7.32232767474547	7.51816279058602	7.18572595502063	7.49574954177313	7.45582227675522	7.47477675369016	7.47151454262679	7.50204394653125	7.49140587883907	7.36986949717718	7.18708074163559	7.77839947398591	7.26871324190583
FBgn0002023	Lim3	0.533785091697746	-0.217003258318825	-0.150800109442221	-0.48817261153785	0.0805417758001789	1.85371314831402	-2.8822191701298	-1.38933672105296	0.0883956733183386	-1.12617680367913	-3.84519799249945	0.155894062422445	-2.15167448821341	-1.61973172938777	-1.94013475467999	0.244088518055037	-6.68903786814038	-1.24264358067393	-3.37996204811072	-6.68903786814037	1.73393421705871	-1.95221177885547	0.661502980255664	-2.77617363982149	-1.46244894491371	1.95896106784602	-2.26128269277896	-0.2750584045568	-6.68903786814038	-4.06003915382603	-6.68903786814038	-1.64138366032273	-3.37004837296165	-2.29444768950736	-3.23754919370941	-2.47785437334764
FBgn0002031	l(2)37Cc	7.8907255240553	8.01542512855803	8.0123120264481	7.16124980343806	7.92310003029765	7.81964478146638	8.04659279405677	7.51517612722763	7.69278990017524	7.75678452083634	7.96480820191927	7.15495335837379	7.89992157796675	7.8263729037579	7.92708518332301	8.17821389772232	8.12056880201502	7.95930267323803	7.93298837230525	7.70630899894873	7.92134959219714	7.65626864907476	7.66532942964193	7.35000957300057	7.22261594278856	7.19835983526581	6.97259900589314	7.23462337516778	6.5358020629835	6.59785986785914	6.6374497864118	6.94864319767074	6.62623978099356	7.03198815166402	6.71307209403188	6.67702816055104
FBgn0002036	CG10561	1.87436364925882	2.02642876685355	1.92474328483026	2.34493995486934	1.92599375453085	1.56262458852791	1.78746990949364	2.26763146219735	1.56928839034737	1.78116150552522	2.18939796315266	1.89706980586333	1.80378010281743	2.1283432062861	1.78184819408531	1.98470949232293	2.0088246653658	2.17444468450549	1.62090007901109	2.04987743297401	1.74796859136721	2.07126027168434	2.41015644975407	2.2874546659848	1.86490964173292	2.14945794749108	1.74464496624604	1.96784113501932	2.2552374338573	2.30312040423775	2.11413229396315	2.14192393463527	1.72977094856055	2.47069119122777	1.79810179244039	1.9215032348261
FBgn0002044	swm	5.93903794907431	5.38006183736061	5.59277220453971	5.11492132953706	5.67006763073605	5.33934331448444	5.84922033914732	5.3791054192514	5.77481185600159	5.44745213268791	4.96951518240264	5.22080350979037	5.5675664944448	5.62904075989237	5.02242535025383	4.80932223288873	5.53127698916544	5.39278049727748	5.75572461020724	4.94186965759829	5.48387650128036	5.69236016979887	4.7246273043178	4.97534780799078	5.6586439397446	5.30327302327842	5.74072805501913	5.6336762913334	5.24514076356933	5.49484893116572	5.45009705541253	5.17269267495566	5.55873584916808	5.41039238665561	5.34388371362492	5.11843367409333
FBgn0002069	AspRS	6.09285280599352	6.42502705719023	6.41269586257859	6.00092773672321	6.30696281007542	6.31743359494758	6.43164840465388	6.23612013051278	6.23057787632093	6.17024117068967	6.42187674681211	6.10752642573125	6.33188743025902	6.11343030168421	6.51115165081387	6.47767964220393	6.19122993741171	5.95554967051033	6.22833746976002	6.42757633500636	6.02329854766576	5.92698312665074	6.28943940014478	5.9953003496357	6.10073555051751	5.88052205415456	5.93146101240385	5.9883981169859	5.81733832604557	5.94907019251323	5.95547348347939	5.71262170440303	5.91352389889742	6.11121223407878	5.97751932200798	5.59844576976731
FBgn0002121	l(2)gl	5.43542444582532	5.94014130082214	5.4442008620477	6.55945088280504	6.00584429763373	6.83543444320977	6.5915420021571	6.82358994036457	5.98322036258426	6.77088161032251	6.57063522556537	6.91559453891757	6.03848569630405	6.38715620844963	6.62003879595962	7.26819310091307	6.24844252536148	5.86739172556924	6.47167996643498	7.15425509218051	5.75365661961534	6.40159126270575	6.77170505351631	7.15548164440765	5.48261649561115	6.42174406892598	6.27906652222381	7.0523238760128	5.73727888579398	5.5092489161281	5.84054749468834	6.13363777151042	6.64768611157079	7.0694875576206	6.55133683582694	6.7658203357003
FBgn0002174	CG5504	6.33015042411263	6.41387545906421	6.4623793952961	5.50420442920177	6.60792816379274	6.2040849131979	6.66559813478796	6.00074489413924	6.53728637440254	6.38285589975181	6.36745461377363	5.55451976700535	6.28484461128771	6.31670102746773	5.3169075138093	6.08557629717321	6.56849075423476	6.10779200467247	6.21078138193307	5.52454205397444	6.63911092334774	5.9944698108768	5.93826627044445	5.17902831249164	5.51322102383384	5.18927269168776	4.70623684824342	5.14941642252317	4.35452740200434	4.5095558735359	4.86334946816242	5.22158935376989	4.5198904011398	4.99326758338622	4.52562456375418	4.6929131863936
FBgn0002183	dre4	5.99958336021683	5.05247645717632	5.0473631945293	5.24170213763599	5.52216385379411	5.57409991795674	5.26069767340804	5.50559320430529	5.27446271029107	5.38025233434001	5.44354202286157	5.10912879334115	5.42538972175087	5.32154337549263	5.12625706657647	5.48678727363599	5.26112862992352	4.72031107263005	5.11984687470511	5.23522181688242	5.08699793338719	5.32518646872222	5.14287976829121	5.25822402257463	4.68320704866958	5.11658605377262	5.03507616303634	5.03027864489933	4.59075573649722	4.72227805851119	4.87883651371281	4.71288830608403	4.67538564470844	4.92805751538203	4.79957840842882	5.52585691543088
FBgn0002283	l(3)73Ah	3.27277592400102	3.65312211478179	3.79344444888626	3.44019865919523	3.50458944021043	3.54553479494057	3.43837948870036	3.60813302533559	3.75515875488128	3.6217194982436	3.88186497436757	3.53889035210291	3.40085361357646	3.63322892729069	3.26716738367409	3.3765390034868	3.37541651718059	3.81234341668077	3.46786398381261	3.3237874311171	3.45945035919259	3.6702008352051	3.38868124199891	3.07474413951353	3.20835422954165	3.07459043381821	3.61138845509578	3.3973062590871	3.2131722214227	3.58156081817174	3.59748141833417	3.78022806782435	3.42728921061109	2.91325820117264	3.94698555066857	3.37416054496902
FBgn0002284	Prosbeta6	6.14571606286308	6.61089137169378	6.39447419022063	6.19708490165055	6.13417931628857	5.94914243979079	6.15992014962752	6.38430197975124	6.19031927594519	6.17792087686596	6.41328571245338	6.19184343139165	6.49864692709931	6.53289587459496	6.50651431478317	6.56826804791777	6.57518161995112	6.95062912939756	6.57396357953456	6.48479170781749	6.79086463999989	6.55775569183571	6.77040719736083	6.31718460711641	6.52576366930547	6.52450782261906	6.69035918697158	6.6169580278458	6.8605781787471	6.72394006551495	6.76637928898274	6.52230389339132	6.64015316899337	6.33762210791603	6.80915061111357	6.32412730847503
FBgn0002306	sas	3.23550066907877	1.06286799501694	1.2181272830594	2.20139268804758	2.49008058337826	2.97301635581568	2.0292042698842	2.17161638667571	2.84429831015607	2.12628963929816	2.30755112076211	2.39617435989003	2.25806528079172	1.54024110380018	1.25896850281079	2.7438780502977	1.02798667534097	0.796090269681102	0.832027511357824	1.08842029162057	0.590179037058077	1.84738859841287	2.46252991890446	1.5557451037509	0.40219990010991	1.95896106784602	0.26670892823049	1.6920784417839	0.263996978460295	-0.0519299379857051	2.15286579722667	0.645220000706291	0.015087067036405	1.25585324449489	1.94970276979932	2.59413864052468
FBgn0002354	l(3)87Df	1.98331461805747	2.89323183751747	3.27466166361286	2.22442804475382	2.51362704471862	2.50538152676294	2.91153713405857	2.12110114865363	2.45411394721279	2.97990855559502	3.07448879690815	2.70095977827973	2.76415893676789	3.04882973704191	2.96117965918292	2.97697545817213	3.46460301360382	3.15476741964976	2.68793970496779	2.66122701005612	3.35328882165394	2.76477388669577	2.54984353169134	2.25692771740746	2.64757029086955	2.3491276127148	2.41685903803741	2.45940535068812	2.03998104134302	2.34653788830136	2.58925245638405	2.68573256613837	2.06592741605905	2.35226288791908	2.69240450321031	2.29042512767492
FBgn0002413	dco	5.388083841761	5.35529265865271	5.21594474748327	5.81520585230699	5.40219046683432	5.51716144413093	5.55801564656483	5.28243140210119	5.40711977130124	5.6189879839753	5.37232473851113	5.73578203414127	5.15444583098593	5.62904075989237	5.78351778853951	5.40248975374633	5.20701401487688	5.27324355468867	5.48927885023697	5.45325811669135	5.10891344378687	5.83028966596713	5.24919344250258	5.79385346457327	5.05350573209063	5.13472836271223	5.42261661513591	5.43010565922865	5.17816398075509	5.21538160249907	5.0527681455923	5.48622976258302	5.29975064668544	5.387154725674	5.06128095107432	5.35080936657676
FBgn0002431	hyd	7.21707802106534	6.55470414404409	6.49552608896521	7.33501372379155	7.17618645118073	7.43235682749885	7.33020704269042	7.40204660441575	7.19102387007092	7.11287121776956	7.51188881912308	7.57799053478729	7.17400973440466	7.30879993804655	6.67006766276582	7.444202729268	7.3951020282373	6.45381968734383	7.17319263439817	7.55920522939672	7.26348889366343	7.36060903862218	7.55696854650481	7.23692278286103	6.80305381784054	6.89422511831321	6.87818651860705	7.43894500851339	6.63519049344563	6.73691468736379	6.84042548849434	6.78747977931094	6.9191252205551	7.29491556607941	6.98455941926911	7.04069809135691
FBgn0002440	l(3)mbn	-0.416480173255584	-0.680251401237316	0.278129255843589	-3.05015676976747	-2.14944421301973	-1.67868116165311	-1.36767281373486	0.210191206375654	-2.23591223845218	-0.485241247122474	-0.187604913421354	0.0196449959671474	-2.70590237012637	-0.707454131440381	-1.09026288757356	-1.72092182570257	-1.86561031917871	-2.34098020494181	-2.45464224710977	-2.47077012450512	-3.74228579214188	-3.10420822890503	-1.3122184819611	-3.15963187829232	-6.68903786814037	-3.59311260808255	-2.95423790909857	-4.18271274198873	-1.55403878140693	-3.18163260219641	-0.261286929995686	-1.64138366032273	0.771239546698024	-6.68903786814037	-3.23754919370941	-2.86715938028712
FBgn0002441	l(3)mbt	4.02866372454404	3.54629240138242	3.4554546067063	3.41538916996699	3.83564307291555	3.22730108935342	3.72612684268	3.70048280475145	3.62380668093503	3.88205937135899	2.72188233874553	2.7303601146607	3.6103930946348	3.58228553184859	3.35233133885636	2.59600504721197	3.75597476516157	2.92450765394542	4.07105820369405	2.41565861141289	3.63585333562549	3.91073012703143	3.17774396890205	2.92745540017002	3.65225530189182	3.15382409322049	3.84896566969079	3.57259630691042	3.73448326518491	3.62334762409438	3.71861906148981	3.46533756503478	4.07464146818256	3.08813276933929	3.48958207406664	3.38005564232908
FBgn0002466	sti	4.2720524071071	-0.5749374598131	-0.763954198200005	1.05823813818631	1.15600822850921	2.47714124413847	-0.385827288948365	1.38627669346	2.05054897177695	0.537141678690808	-0.00312324571496722	1.80334631111721	1.67996062933646	0.69324250915408	0.820480951067976	0.685737803958552	0.507421435394533	0.595663766247095	0.520772446823036	0.459764055496805	0.114665390919943	0.865406814125959	1.33063130785961	1.53892723777841	1.31149518062686	1.97247398811867	0.847792171420952	0.971411041628659	1.99278865521117	1.68991487127491	1.97695169966595	0.824740084971932	1.15633377463389	0.81318114551971	0.802116800899235	2.68265823898869
FBgn0002521	pho	3.67203333919898	3.5286772224304	3.4901896766423	4.01320357414745	3.50458944021043	3.97465296489229	3.42152084402578	3.74786481114631	3.75082293818673	3.86313034058012	3.81284109340236	3.97630058717447	3.69679058772002	3.79410181585334	4.14893313573861	4.0173691384429	3.79318130338793	4.05319838858749	3.92284913773655	4.12278973126724	3.58594113995774	3.97733719052952	3.96641371031997	4.21293343820363	3.88191415455335	3.94944424979118	4.23763373704023	3.97767725399564	4.33573877028372	4.30466785018689	4.00283707641061	4.14800288816324	4.3941661481648	4.02415344264448	4.45767705716061	4.53279066856977
FBgn0002524	lace	5.40497023679317	5.77937678747411	5.41436793611463	5.98415457754227	5.5211961310576	5.44518288839796	5.74014018537892	5.65421403931523	4.90659220042457	5.95097917205788	5.03422548829272	5.36952858401219	5.31655174726082	5.95692403761742	6.00821905775709	5.75256648411867	5.5892774577262	5.70247394242856	5.44705986043275	5.7015493807686	5.26467734565743	5.6191562501676	5.39780153183661	5.1152238516278	4.87896819437318	5.21508021334836	5.65448843185748	5.67141420838191	5.40238347745461	5.88915859309676	5.79127125353627	5.3950297169056	6.03338291381499	6.12231227423058	5.55961211589416	5.25622115921188
FBgn0002525	Lam	6.09111486594644	4.74953255986865	4.7719200593906	4.80116071970766	5.00675343446608	5.22935899499273	4.71179774379571	4.77864358755096	5.07559890975147	4.77253426678972	4.36743943308901	4.22634666857051	5.05202745306241	5.02611989202127	4.2283253791956	4.6497060617748	4.92427693394607	4.6594694028065	4.87858610631715	4.62804493432221	4.85868116502598	4.98014524034951	4.1769711752224	4.29535371055584	4.6253981165378	4.96259783519665	4.2707146150463	4.09723548880693	4.55058303765099	4.33731819899715	4.43870865154262	4.00635618826728	4.26298494333544	4.27985269191286	3.74413548932076	4.85406860075965
FBgn0002526	LanA	9.34984714812827	9.07905747650274	8.43892761978229	9.33412169413243	9.79148652833242	9.64352842285649	9.73847761607902	9.5029022864896	9.71933440647428	9.88137056143895	9.28230384583942	9.10787413066063	9.66301530246898	9.9927999096084	9.07085331782562	8.86121597891891	9.55141130653619	8.42168312588585	9.71283741233215	9.37365284608222	9.7288568204183	9.90131652767725	9.20015684689479	9.61646209946503	8.68446709034775	8.64769800977032	9.03380064277857	9.19321678183075	8.23724517082706	8.63379454658559	8.39583822207986	8.8861061754236	8.60822804530448	8.92777067259284	9.06854448796006	8.87608041280135
FBgn0002531	Lcp1	0.0522163100069033	2.79841145626376	1.80108502971137	-0.345651748622626	-0.051445682935878	0.186309234918041	1.31413903678555	1.65127016632877	-0.898512755198311	-1.59944693814635	1.3362673228478	1.33327344353014	-0.199040089196351	0.137905444351649	2.6703499160084	1.68138498249005	0.996430179915824	-0.1351466190061	1.62090007901109	-1.03605098481069	1.93133458840704	-1.60171570413842	1.96001501223928	1.28023192075073	-1.2746283464699	0.558890590369872	2.76805570928145	0.0113687491278498	4.86093909015533	3.81585087189424	6.64312914364271	2.31713244938585	8.814717043009	1.34124529276292	2.28523338177158	1.40157258802755
FBgn0002533	Lcp2	1.15598737568446	2.63240757224212	3.01324364945358	1.13318481109133	0.964259231890631	1.24857773339778	2.72260247951227	2.6842644036792	1.10916116265145	1.59484586919949	2.54812462654303	1.857645716722	0.879900266885207	0.743570364400327	2.96890570667585	2.26489361935553	2.45430144898066	0.631061986687964	2.49145608972113	1.43658906199957	2.21007143417145	0.748223339993907	3.11368386493088	2.02297860101878	-1.93254496812924	-0.11349767995504	1.46175875264436	0.304253382335838	4.53830980734062	3.04482195538834	6.47435480830684	2.09020090222631	7.63061078607193	0.503156659354378	3.21811093624781	1.96921139638237
FBgn0002534	Lcp3	4.90307360242735	5.56280795853035	6.23636424695057	3.61161958149477	4.62241448961909	3.98220830790892	5.0719360503553	6.18293415799117	3.8145304609185	4.87530093935057	4.5774233786461	5.65759274213492	3.34589096485081	3.96291944584349	4.48693716988933	4.7423117288389	4.19180387205947	3.7573407578032	4.54668289643668	3.15157561583081	4.01236227385155	3.23661900766783	5.26586795803151	4.21293343820363	0.786731383131845	3.90080145833993	3.79623915245531	2.70002228136714	4.44496659788715	4.73594799827374	7.85267162230147	3.92010997358917	7.69443501467583	3.71315862603903	3.89187931785655	3.65263965547246
FBgn0002535	Lcp4	3.84699467618739	4.98303242065625	5.77048712634222	2.72200723533395	4.64568962569931	3.60872586966979	4.7639984595412	5.61459469698179	2.81136600315019	3.9964988885221	3.99456159052981	4.64055230150597	2.82388474955517	3.81778522857733	3.81353651479412	4.61170305595201	4.47831861718726	3.06702263101647	3.92695091706644	2.56462708926866	3.62828603587142	2.80933421844936	4.71925610547695	3.74780943233868	0.0268588896437596	3.31099830387295	3.32109238275601	2.37358822236917	5.22741223706556	4.05273962804841	7.52283265705506	3.36734162162257	8.99100663278309	3.07156889303482	3.45197731891274	3.43205480277084
FBgn0002542	lds	3.35037945226918	2.04306805824242	2.2288962263658	2.20139268804758	2.68932352384419	3.09882013504116	1.67816514654125	2.25831245254481	2.49616599384876	2.23825947603799	2.00797136283068	2.02120689240708	2.55097292459767	2.66731943621821	2.13765075088752	1.65172845695882	2.17308064795151	2.33331963176673	2.32736932301894	1.76112100957743	2.09400103865877	2.92859091846923	2.01365478332608	2.57001647250485	1.96152189575013	2.3594499553807	2.30517729915767	2.04917461555027	2.08567847726429	2.01097596652113	2.2981692543185	2.36144154387268	1.54849879060989	2.03101919114555	1.30225672518845	2.72032170321192
FBgn0002543	robo2	3.73571153755847	4.06109010971847	1.76371590714527	5.43430102207591	3.94360004006255	3.4250490443372	4.28456049359683	3.55964235714213	3.7201017851993	5.0147637007005	2.54812462654303	4.41922079342557	3.80448429026603	4.57997155565338	4.95205753232149	3.3765390034868	3.48748346982731	3.53712133189107	3.96335140702487	4.25248856516117	3.23371210228438	4.64322682641618	4.01544462229185	5.06177305716344	2.82240195891975	3.50013902380898	5.48801205483294	3.44617162438656	3.30296665349494	4.06145176975295	4.04806122574271	4.62474609645542	5.39979381505696	4.5215817821688	3.91509657781855	4.45393945205799
FBgn0002552	lin	3.16455611159609	2.9023799252431	2.72323722007345	3.44019865919523	2.91239075003166	3.55231833871225	3.21527071376978	3.2983614250165	3.02751196109669	3.4206313198728	3.18311594037704	3.04895268865677	3.13218984640661	3.14558155773696	3.27964580792413	3.3257991306544	2.90880556789657	2.82866526473917	3.16165004593973	3.37690756116333	2.72475189650994	3.40092974409399	3.38868124199891	3.35969883222518	2.75929663970952	3.04930872020847	3.41016092143032	3.5222086852902	2.60823756743813	2.79611358850918	2.79915508710858	3.06195363044807	3.19339648041211	3.02070471158742	3.40026256399854	3.19848550413875
FBgn0002562	Lsp1alpha	13.2033688085668	13.694760978754	13.2758640968403	13.7900574360977	13.426342512505	14.229985129668	13.3138334795356	14.3583475455226	12.6657284354233	13.9240378393088	12.6491766894824	13.3483987268664	12.4291194928596	11.791778406792	15.0057392943517	13.0040061347383	13.2692552707161	13.0779480781879	13.6378509429188	14.5993052967865	14.0055333080184	11.8014226274684	12.9992466729957	14.026526951875	15.335030851976	14.3665545226391	15.4933352841941	15.5221507065507	16.1739802951221	15.370763491309	15.4207180041447	13.9846860312693	15.8280604355604	14.5321298111903	15.3169213479784	14.8307456703614
FBgn0002563	Lsp1beta	16.2804291943326	15.9538633549929	16.0552313211583	16.167273966095	15.8740912559574	15.3305557453335	16.358631148654	16.1021132842731	16.2833857685263	15.6684440211721	16.2372117837982	16.1591794900959	16.0962042719676	14.7535397361627	16.5805858444623	15.6545465259618	16.123898079268	15.6032824721275	16.7418468581066	16.5331142914608	16.2058759647409	15.0903798621265	16.5827403660467	16.4314124686233	17.2683553890221	16.5663269260559	16.8713239916725	16.9601015149826	17.2057198366779	16.7061939824707	17.0557317834265	16.1150018813536	17.0961510933768	16.8697070183544	17.1141201206182	16.3864774750273
FBgn0002564	Lsp1gamma	15.9722599889233	15.9975418392518	15.7160930467118	16.1002139897363	15.4771102127469	16.3525157541498	16.0971197760781	16.0146627357893	16.0426575093466	16.0179404985695	15.8581752779454	16.395937366073	15.9913514983802	14.7952203542919	16.7258525892887	15.7053834540984	15.6886870226459	15.5519822774665	16.5442514331956	16.5352359439583	16.2299436543337	15.4860044765388	16.4386225561924	16.5690536021403	17.4091691260374	16.9321485651839	16.9818008140143	17.0559429004894	17.545133173329	17.1422665553779	17.1211399158974	16.5420536528625	17.2659525596683	17.1516364825701	17.1036003880543	16.8666633958611
FBgn0002565	Lsp2	6.50218291311919	8.02644973294157	9.13110745875658	9.51190989869577	9.34086936452806	7.21418518326278	8.02513103952936	10.1588507363989	7.57785973744773	9.09769234243501	8.8331554070863	7.78370708318854	6.54596612687069	4.94241171632148	10.9828015850154	4.75631353957101	7.11603791691845	8.75633876697104	9.83573522144568	8.87669461568212	9.7356957408891	2.92859091846923	8.20343023203845	10.1111933386569	11.719957586442	9.39495704752721	11.8294951797187	11.0484902539358	12.7390869389563	12.0423565986803	12.0742712886355	10.9463417203745	12.4524084163625	10.9732537511113	12.2752751813565	11.1332785669632
FBgn0002566	lt	4.40669819877862	4.427100678014	4.54293199829514	4.69384205319832	4.24965691194328	4.78270872289566	4.57110844220958	4.80127931526814	4.54025247530063	4.42858753822232	4.85027849728484	4.79288645038997	4.5970395141719	4.67542295447553	4.62291569331717	4.7299476692302	4.81771961105474	4.70378181921965	5.00231141942486	5.03043648584622	4.7513054711025	4.66561759114544	4.68935164918009	4.92445855486426	4.89618162768762	5.00101563466425	5.05074371374624	5.11015513992465	5.22486171210352	5.21538160249907	4.89034366285569	4.64579949829251	4.97791129114666	5.13153047622839	5.0695818515293	4.95625214047735
FBgn0002567	Rab32	4.53496619150731	5.51589668969581	5.65404968380421	5.03574226843409	5.19328145092475	4.96279695397043	5.41203223300446	5.55209476319424	4.69495654117388	4.69615605048757	5.13355692165222	4.96816432428394	4.74534270622181	5.09436933545156	5.03536056486346	3.88662202448879	5.01565329702496	5.41325806700188	5.57280203325981	4.63797017331228	5.64722943905705	4.39052425172725	4.30080403069436	5.16949910869494	6.02897690784732	5.799443446925	6.46789671406064	5.81204210995512	7.37536169412696	7.10089011310919	7.09658441028112	5.68673499950607	7.15631981332362	6.87380049188061	6.69842667798058	5.37019013485102
FBgn0002569	Mal-A2	-4.29964487451106	-6.68903786814038	-6.68903786814038	-0.565085963629228	-3.80949963112317	-6.68903786814037	-4.27446955400218	-4.61897887795842	-6.68903786814038	-3.7611342224147	-4.65706339256012	-3.70601780984961	-4.45529889941549	-3.38393825558628	-3.42159024807091	-3.21652632521506	-2.81553550411504	-4.40419608963854	-4.24128539303981	-6.68903786814037	-4.56634636924681	-0.790327102717868	-6.68903786814038	-4.51413312334843	-6.68903786814037	-1.27879760840993	-6.68903786814038	-3.31560966987007	-3.7204328967468	-0.487335154884176	-4.35222894772774	1.7109187964259	-6.68903786814037	-6.68903786814037	-6.68903786814037	-2.17158900363419
FBgn0002570	Mal-A1	-0.584074371162576	-0.298509754530686	-2.80238073560937	-4.4203072247794	1.55441894131584	-0.463731057853038	-4.27446955400218	-2.14101629531565	-6.68903786814038	-2.85918061053388	-2.64917928623298	-1.8498048209017	-6.68903786814038	-1.28104570708189	-4.27904805895142	-1.43981994930155	-2.42531816607081	-3.03147562836016	-1.89545763665967	-3.15696721885373	-1.72577136761727	-2.16561455043308	-6.68903786814038	-4.51413312334843	-3.17655500111614	-1.56078479173775	-3.48601074073884	-3.31560966987007	-1.08039043763229	-1.28006379547018	-3.50258805112401	-1.07103470729775	-2.44420378347807	-2.68680059657557	-4.11135472677395	-1.5173347079959
FBgn0002571	Mal-A3	-4.29964487451106	0.650059759800952	0.805091755929567	-4.4203072247794	2.11231539762708	1.3297842550711	-1.93470645400186	0.00262511742046543	1.02548574189763	-2.55768752144445	-3.32882456954378	1.87090714406412	-6.68903786814038	-1.49778609867273	-1.72542780420606	-4.56248531995447	-6.68903786814038	-2.64530611078446	-6.68903786814037	-6.68903786814037	3.14634215664459	-1.76634589058491	1.18237205806175	-1.25652223841351	-1.46244894491371	-1.7255628233313	-6.68903786814038	-6.68903786814038	-6.68903786814038	-2.63959044927333	-4.35222894772774	-1.23729242100434	-6.68903786814037	-6.68903786814037	-6.68903786814037	-2.86715938028712
FBgn0002573	sens	1.18234549874635	-2.0233527833861	0.224124884553974	1.8330453026521	2.68932352384419	1.19756508938037	0.245063125159258	4.62216352059088	2.57676238656525	2.68165780620093	0.900109807452323	1.38964353132396	3.6103930946348	-1.00694652365667	2.77981368357828	-0.276795069621822	0.507421435394533	0.230615704510685	1.42600902911198	-0.102389849496285	1.10819397277766	-0.155202672364611	-1.14615652251069	2.82018451057178	4.10134663094939	2.06367822673192	5.43195237655743	3.39108005010484	1.4450771451672	4.03072628341939	4.96116529273752	4.34843352426542	4.53079470920336	2.06488695857213	5.06128095107432	5.07002426467249
FBgn0002576	lz	-0.00611560842504501	-1.55425840455149	-2.10496762803878	-2.36027698213184	-0.248609460420561	-0.213087954421867	-1.2192823852473	-3.28343818252662	-1.7694275960709	-6.68903786814037	-1.56032959363931	-1.28174050002529	-2.15167448821341	-3.00586072363156	-2.19247782274038	-1.43981994930155	-2.42531816607081	-3.03147562836016	-3.37996204811072	0.690909860150242	-2.28779378201147	-2.16561455043308	-1.71572853358828	0.0920902536985712	-0.29164221979049	-3.06552125251107	-0.819605070316405	-0.2750584045568	-0.201016777038113	-1.93790486848824	-2.02734301824912	-2.20469969386458	-0.416136761102455	0.290609431719008	-1.99700067796801	-2.86715938028712
FBgn0002577	m	-4.29964487451106	-2.72291335354504	-4.20437580199613	-6.68903786814038	-2.91100903235587	-2.12142402984929	-2.8822191701298	-2.35316659642478	3.39843891342131	-3.7611342224147	4.252018664309	-3.18319866492011	-6.68903786814038	-3.00586072363156	-3.42159024807091	-3.73792472178268	-2.81553550411504	-4.40419608963854	-2.8443543783784	-3.15696721885373	1.06400252524872	-2.71954720564277	-4.0876018362529	-4.51413312334843	-4.05537130254696	-2.68004819267626	-4.33728389007738	-1.10958322077746	-2.81565979564184	-6.68903786814038	0.468959742172119	-3.1416433559038	-4.23227745630815	-6.68903786814037	5.81545809604776	-6.68903786814037
FBgn0002578	Kaz-m1	-2.91102844954499	0.605944056402363	1.27235245414975	1.74019750037168	1.0739151103872	1.69111769768675	-2.49318663075707	-0.089554139110099	0.0883956733183386	-0.421962137797992	-2.9493445105048	0.111892078154949	-6.68903786814038	-3.38393825558628	-0.559027680541122	-2.28302061571624	-4.21595738902093	0.135221987647909	-4.24128539303981	-3.68088270369362	2.12659390396424	-3.63027172587826	1.63442660227916	-3.15963187829232	-0.824452140074722	1.09199486988258	-6.68903786814038	-6.68903786814038	-2.81565979564184	-2.63959044927333	-4.35222894772774	-4.02324130530779	-4.23227745630815	-6.68903786814037	-6.68903786814037	-4.26128427312495
FBgn0002579	RpL36	10.1908124380113	10.8746401483497	10.8570084025547	10.2226071110662	10.331366300541	10.2622832504284	10.2541089943103	10.2120483670972	10.4825843274681	10.4424668445127	10.677927174542	10.4988834768569	10.4792233453943	10.3288547054612	10.7241203091506	10.4944365827795	10.3992302634454	10.9593351122641	10.3179205311241	10.7868011274754	10.5628409832472	10.1388131435073	10.459698927203	10.165831578721	10.8022028351487	10.5507853381074	10.3726500837003	10.2109871537973	10.8332000362575	10.6813061615602	10.5484523801938	10.4441536497626	10.3940713660799	10.6924729097332	10.6334194130407	10.3518841294952
FBgn0002590	RpS5a	10.8880802492948	11.1955714275441	11.0418340112789	10.6000981154598	10.8306976234068	10.7894937855756	10.8124057921845	10.6987426454514	10.9630269381766	10.7725326310753	11.0721324140191	10.8278860718232	10.9448029034901	10.8241281307256	10.9628702423149	11.0059983165402	10.9074470000762	11.1256919259956	10.8232657421412	11.1261199925606	10.9808890259435	10.7212685437862	11.040626288979	10.5898454592438	10.9932153953096	10.8331873214261	10.632259061714	10.74993204526	10.8031137698513	10.5318580089992	10.7440345064995	10.6766416737204	10.4798751034582	10.9595695917842	10.8860692318768	10.632987825141
FBgn0002592	E(spl)m2-BFM	-0.992141968756664	-6.68903786814038	-3.33938038047853	-3.57834407487393	-2.36153472047655	-1.44457597040931	-4.27446955400218	-2.35316659642478	-4.31586028581579	-3.7611342224147	-3.32882456954378	-2.80026634774106	-2.40233636523033	-3.38393825558628	-1.94013475467999	-4.56248531995447	-6.68903786814038	-3.03147562836016	-4.24128539303981	-4.51186155847736	-2.53723720719663	-6.68903786814037	-2.27790883324233	-2.47353031417806	-1.93254496812924	-2.12526867858812	-4.33728389007738	-3.31560966987007	-0.201016777038113	-4.06003915382603	-0.837894544040215	-3.1416433559038	-3.37004837296165	-1.98630355809301	-2.30504271799602	-0.629244648324896
FBgn0002593	RpLP1	10.7004898922842	11.0622051295446	10.98686692162	10.5891514884691	10.5090826482566	10.5786777821943	10.5466355884596	10.4836844898833	10.6912112754429	10.5892890491161	10.9131148154355	10.7093515180701	10.7229369845702	10.7225899529063	10.8370294666107	10.8587365828711	10.6842160378447	11.1297578860275	10.7141276795601	11.0049244252645	10.8363850062945	10.4886487107322	10.8349992198455	10.5263387789823	11.0373842073508	10.8696117407597	10.6566390327422	10.6719109779843	10.9975667074973	10.7422205313565	10.8313841626361	10.6758651394216	10.5948679391694	10.9968159816189	10.9160479542543	10.631714441022
FBgn0002609	E(spl)m3-HLH	0.492248947502181	-4.13414739014591	-2.10496762803878	-2.10925812707915	-1.52010307009604	-1.67868116165311	-3.41653710397842	-2.601983102113	-1.01181954743047	-3.24079012147358	-2.9493445105048	-1.68549058287603	-1.30572573338167	-3.38393825558628	-2.88745317862112	-3.73792472178268	-4.21595738902093	-3.03147562836016	-1.68051572517828	-2.47077012450512	-2.83901592154762	-2.71954720564277	-1.14615652251069	-1.82487769347913	-2.24119096070718	-2.12526867858812	-3.48601074073884	-4.18271274198873	-1.29786346590954	-2.63959044927333	-0.330838588550029	-4.02324130530779	-1.88483167498854	-1.98630355809301	-2.69722973537769	-1.06886064187439
FBgn0002622	RpS3	10.6375851027704	10.9334507430078	10.9060344188746	10.4218163761841	10.6261375654862	10.5632548177094	10.5870815891572	10.4525179058594	10.7144288750248	10.5220567275792	10.8609936248689	10.5782423491682	10.6583682747278	10.5520777647116	10.6021619829175	10.7849912082356	10.6604629211678	10.9093589925319	10.5861579250684	10.9303589486338	10.7657446057798	10.4722870034313	10.8261256663176	10.3511016940004	10.7289534116747	10.6336203102938	10.3923401661864	10.5979425247219	10.4172228788174	10.1765002713454	10.5251132440153	10.4219871720916	10.2522657700398	10.6906521641996	10.675792925459	10.3507588637864
FBgn0002626	RpL32	10.2456936069027	10.7151906288933	10.6304120882894	10.1823203836419	10.1597940674422	10.1420855656995	10.1326940699275	10.0123250356343	10.3357075066933	10.1731042975895	10.5341056941937	10.329939502797	10.2921709604827	10.2347777523227	10.4268673429023	10.4086600185733	10.1693812204681	10.6981775833913	10.1239865449686	10.5530226311388	10.422811729958	10.0051297320918	10.4252185024609	9.95544376943029	10.5296648853961	10.3964747026495	10.0646065632747	10.1735578130698	10.4521925011992	10.2692564303873	10.347489337307	10.3165053370295	10.0648848258382	10.5356339092851	10.4447384924515	10.2209842711329
FBgn0002629	E(spl)m4-BFM	-0.992141968756664	-6.68903786814038	-6.68903786814038	-6.68903786814038	-6.68903786814037	-1.0665353336104	-2.49318663075707	-4.61897887795842	-2.92962324650187	-6.68903786814037	-4.65706339256012	-2.80026634774106	-2.15167448821341	-4.70304793626753	-6.68903786814037	-6.68903786814037	-6.68903786814038	-4.40419608963854	-6.68903786814037	-6.68903786814037	-6.68903786814037	-4.46675932732835	-2.6705183090037	-1.0389100123149	-4.05537130254696	-2.68004819267626	-6.68903786814038	-6.68903786814038	-2.26388954182513	-6.68903786814038	-4.35222894772774	-6.68903786814038	-6.68903786814037	-4.10208651032096	-6.68903786814037	-3.40199419423242
FBgn0002633	E(spl)m7-HLH	-0.675787098792927	-6.68903786814038	-6.68903786814038	-4.4203072247794	-6.68903786814037	-3.43846709764615	-6.68903786814038	-6.68903786814037	-1.01181954743047	-6.68903786814037	-0.237662389459519	-6.68903786814037	-3.61744202340929	-6.68903786814037	-4.27904805895142	-4.56248531995447	-6.68903786814038	-6.68903786814037	-6.68903786814037	-6.68903786814037	-6.68903786814037	-6.68903786814037	-6.68903786814038	-4.51413312334843	-6.68903786814037	-1.7255628233313	-3.48601074073884	-6.68903786814038	-2.81565979564184	-6.68903786814038	-3.50258805112401	-6.68903786814038	-6.68903786814037	-4.10208651032096	0.221158165904296	-2.47785437334764
FBgn0002638	Rcc1	6.49431449158797	6.1752940206053	6.27422762797445	5.55846649539125	6.65324302206893	6.4271423798774	6.3321744153938	6.20007059386	6.44368341571618	6.27181584114006	6.58105078323077	5.78652402746664	6.08194201526032	5.97744129922942	5.5472278131454	6.48872960093533	6.07140674089863	5.85059711509959	6.10161441168566	6.1327554447071	6.13498160388448	5.96932625154456	6.11124489661567	5.55232726356307	5.10305872636884	5.18202123922132	5.27480632542872	5.22836861107913	3.94747344143201	4.43776402562416	5.11621211346785	5.14126870560179	4.58672810329913	5.06823524382926	5.11640680128629	5.49359339368341
FBgn0002641	mal	3.96176325223278	4.17870070446249	3.98015673434602	4.15483131943913	3.83564307291555	4.01940267363637	3.93852673542434	4.09794166736794	4.13043056401517	4.01090283841264	4.44485540660243	3.92318421818816	4.33753974518293	4.02527802966153	5.87373340244343	4.78903313621023	3.87354530253266	4.16307948382162	4.32216727811044	4.45694520350621	4.51734156952002	3.92091934718668	4.43791610201717	4.59290148800674	4.21153201660853	4.85545667990951	4.94292837504169	4.71594927837457	4.27785855155086	4.41074602137899	4.56135280782442	4.25756966997332	4.28247134361029	4.2580592829141	4.5406308504298	4.2469416939247
FBgn0002643	mam	4.29337029619734	3.38596852605725	3.03693148234389	4.53707707635017	4.06278098000511	4.17693916804404	4.07415063726868	4.20124904943574	4.17641790143237	4.28663569926843	3.96996138613902	4.29927769861475	4.08942173023531	4.22447603296459	3.9641522633453	4.56075355019204	3.39974382907314	3.55566175832405	4.56785173386286	4.57116529084157	3.57022954802272	4.02219746187182	4.11287597377	4.61713937769023	3.95882686693353	3.93915797483652	4.18812016845606	4.53295515518013	4.66789337512838	4.43105681181182	3.62987722666704	3.7134213616922	4.20629975119666	4.48764894431306	4.21361902205455	4.25978776467482
FBgn0002645	Map205	5.28543441048126	3.77267690778251	4.09368467951485	4.96056417760412	4.27513810706975	4.76675679875602	4.60634509113922	4.45684283689642	4.12373962466376	4.38058799901434	3.41544618476878	5.06797869384807	4.32467614189342	4.49070469837951	4.11451867648386	3.68910242885806	4.47831861718726	4.56653972860925	3.97923921067203	4.22377902809461	4.48418890425244	4.97689326254642	3.96641371031997	4.88507786197935	4.71404150288026	4.77677178702155	4.87022771239085	4.57200858306657	5.37043114132757	5.38634869836942	4.95752325643163	5.17476346880844	5.45665053593968	5.46372987590416	3.90121110570085	5.33116469314128
FBgn0002673	twe	-0.992141968756664	-0.217003258318825	-0.382528650384658	-1.02663686348751	-0.675766479133404	-0.463731057853038	-1.71997056369705	-0.089554139110099	-0.603847901574668	-0.770404969406551	-1.12390908043882	-0.5584374197774	-0.259742951594851	-0.403729244225747	-0.241225388219416	-0.825238894403825	-0.777834111408365	-1.00673466196801	-1.68051572517828	-1.51005441194152	-1.00742414822343	0.00662685906817636	-0.997251327593449	-0.397318137408365	-0.587258376636548	0.594282983756401	-0.242891905951141	-0.356525673403706	0.263996978460295	-0.210690371165241	0.24824998717813	-0.921972170800785	-1.48276162960217	-1.16314144650011	-1.99700067796801	-0.083601386802892
FBgn0002707	mei-9	2.12593892994281	1.57869637417554	1.07291564575431	1.27232103290146	1.65666194134204	2.51235606083257	2.05857884438768	2.00331943104198	1.38012625148616	2.11566611753	2.19883825642013	1.25451446089186	1.41456482688078	1.88101519311869	1.65349433769427	1.87348503316579	1.47985321966217	1.12884232801199	1.94596667206825	1.83200577702095	1.27255186436852	1.9169142772393	0.615984416529298	2.05881357526329	0.786731383131845	1.65814149671263	1.61949334086203	1.60867883000563	1.21768821827748	1.11829453118883	1.3793181987103	1.90302989312358	1.50492448295182	1.39548867464692	1.69456599507363	2.20000781823837
FBgn0002715	mei-S332	1.04545794465777	-0.5749374598131	-0.382528650384658	-0.415152977540363	-0.248609460420561	0.150992497879519	-0.848303020154593	-0.531613209254492	-0.216598788822456	-0.141518152972968	-0.71650981613564	-0.489028954641149	-0.0308995879197194	-0.298135880696485	-0.241225388219416	-0.825238894403825	-1.01449002964844	0.230615704510685	-0.268531055939268	-0.67986654185081	-0.530050770598707	-0.704287412294105	-0.625195135297573	-0.941290860500752	-1.10846690380984	-0.0574960590683165	-0.0523165534991519	-0.2750584045568	-0.201016777038113	-1.28006379547018	-0.837894544040215	-0.253869129070222	-0.797430642268246	-1.51679279981548	-0.766896479090068	-0.451218994448517
FBgn0002716	mei-W68	-1.11514666659812	-2.0233527833861	-1.4496299667433	-1.70938217470081	-0.992121428598004	-0.767269496385937	-0.553470448220812	-0.739929501924973	-0.695541364068406	-0.937351796086305	-1.84070157222904	-0.359491859635399	-0.965228286465858	-1.09265423032786	-1.53857381727725	-1.31745351151131	-1.01449002964844	-3.03147562836016	-0.921704515505629	-0.846994348920001	-1.72577136761727	-1.08431777201684	-1.96960684234926	-0.941290860500752	-2.24119096070718	-0.938162494824354	-1.60856966281861	-0.851586117645259	-1.86573900070548	-2.24650165133814	-1.8131163266815	-1.64138366032273	-1.16867032529952	-0.879339224267823	-1.02518029976741	-2.17158900363419
FBgn0002719	Men	9.78982589103066	9.75606351252825	10.0372602127208	9.95459694434854	9.74665074488678	9.41971540805929	10.2903493915195	9.55687205954307	9.4992082780109	9.11787807028886	9.49450797259989	10.0255750534517	9.82466775975299	10.0392253021972	9.66979939031671	9.75646551355699	10.2374492660261	9.67465676608111	9.86669361353512	10.3805311176132	10.1985801401481	9.19828375997707	10.0652189090806	8.9398279386131	10.9778138427067	10.5788367520504	9.97444244141717	10.0823712843109	9.93541209260279	9.76424192520046	10.4959082449129	9.55294636696274	9.97124088920324	11.4637155161139	10.3054549511627	8.93883154312934
FBgn0002723	Met	3.32102385322677	3.07412246659207	3.06792213083452	3.78819731715881	3.48487019081823	3.65042031978316	3.7443181894922	3.7742575617154	3.15110638402677	3.4206313198728	3.8159118105711	3.72930625732952	3.3610896337466	3.43309809441537	3.2482450133636	3.68910242885806	2.95057254798855	3.28269909497459	3.42790144101793	3.81162418812527	3.02480256072303	3.53963600273579	4.04580025917956	3.6610975125186	3.31459870275185	3.34256091171369	3.16988254217973	3.29431106167061	2.60823756743813	2.55831512679844	3.1449021135193	3.47208901572909	2.90575336973601	3.66979858308725	3.59109556420832	3.15788703662925
FBgn0002733	E(spl)mbeta-HLH	1.35448632976013	-1.20084244280054	-0.468852725086677	-1.54454663803821	0.57417958044539	0.254450326837319	-2.8822191701298	-0.468361913553361	0.0883956733183386	-1.12617680367913	-0.789301668696346	-1.68549058287603	-1.07004514515042	-0.776702325325126	-0.0417488127174575	-1.43981994930155	-0.891314949189036	-1.52481638776605	-1.68051572517828	-0.938428036218454	-1.57840039055158	-0.62309145469531	-0.243255384938267	-0.105276526647097	0.163114215800485	-1.41291253609108	0.313639686538311	-0.356525673403706	0.18221959736421	-0.487335154884176	0.829283209214007	-1.89572046610316	-0.0484144675205334	0.503156659354378	-0.271410833911623	0.0406942742323254
FBgn0002735	E(spl)mgamma-HLH	-0.196756146529255	-6.68903786814038	-4.20437580199613	-6.68903786814038	-6.68903786814037	-1.34038168563319	-3.41653710397842	-6.68903786814037	-2.92962324650187	-6.68903786814037	-6.68903786814038	-6.68903786814037	-1.93818500504091	-6.68903786814037	-4.27904805895142	-6.68903786814037	-6.68903786814038	-6.68903786814037	-3.37996204811072	-6.68903786814037	-6.68903786814037	-6.68903786814037	-3.21164441028722	-0.849860503664956	-6.68903786814037	-2.68004819267626	-6.68903786814038	-6.68903786814038	-2.26388954182513	-6.68903786814038	-4.35222894772774	-6.68903786814038	-6.68903786814037	-6.68903786814037	-6.68903786814037	-6.68903786814037
FBgn0002736	mago	5.20254626176736	5.40118976737283	5.36998406229544	4.66466462701749	5.12230356532214	5.07421931681848	4.9081270477117	4.99185495130666	5.16140487071798	5.04166979721599	5.15796190465881	4.76296817008734	5.36761372803106	5.30173495669814	4.79793754555439	5.34226442690025	5.10158525341225	5.55707198078403	4.90585806744068	4.90288798913055	5.21249453407918	5.16295655884426	5.23420810773704	4.6566523434397	5.02696013408452	4.89324622152605	4.87414678442887	4.80294119740151	4.55870756662701	4.71401348675049	5.07814611662988	4.96342938439247	4.58933826453753	4.44327430112863	4.8937476699206	4.76226150952419
FBgn0002772	Mlc1	4.56782875891885	3.97265815082489	3.78880133693016	3.93506544325093	4.41090501935294	4.5346961772018	5.3539817442483	3.32984169160766	1.75393548556692	4.77084255612099	2.79839399397906	4.14408017194727	1.84760330119468	5.01463785168734	3.57114828312343	3.95195615100021	4.93263774509718	4.23386343227018	3.12641324659207	2.43400396918282	4.56370218892146	2.22171001875402	4.09639713965736	4.58268093784282	3.0237779635924	3.06200495573569	2.84195365674948	0.304253382335838	1.78687814577228	1.52333699556551	4.49757655050216	4.24579849398701	5.6046135078421	1.44776626662103	1.41077870065606	4.09035357209618
FBgn0002773	Mlc2	6.13731966556757	5.64276738367073	5.74434670387909	5.57760123187797	6.03121777627059	5.94399306055404	6.83537524951554	6.10449762576057	3.72894621353174	6.1625203652817	4.53891615529833	6.1516597443239	3.78958297784443	6.59160464708384	5.44013711387162	5.60852551712431	6.60229428633594	7.09388202962757	4.77089271722099	4.32308905577261	6.26082962794112	4.05340741941008	5.76011110258875	6.79106669597193	4.95368697519444	4.97103699287531	4.62251245841391	2.96605286362971	3.75584146786475	6.81884072160718	6.4270755738246	6.05936749536951	7.42131692740519	6.54756686237439	3.4456134475122	5.9401536589161
FBgn0002774	mle	4.540070950729	5.31817753588519	4.16707948340546	4.07153340453813	4.52729596013195	4.10494156524187	4.4708866514437	4.03384844429909	4.43067542490747	4.16568298367661	4.00266931752066	3.90396037073625	4.5623925548608	5.57099525969768	3.80060641810218	3.82816549177403	4.27635047316413	3.70846681046863	4.53598084685609	3.44632937177077	4.24785995890674	4.46436928678765	3.76740530894347	3.91028152910565	4.23491544397603	4.0291962579692	4.29430575982338	4.70845751278385	4.28766795464638	4.10001816468856	4.25804820875309	3.67882091100488	4.35482210837892	3.92621540630678	4.0301481060147	3.90653112917076
FBgn0002775	msl-3	3.04036831242551	2.64336160689171	2.8265203173539	3.0074441202308	3.02590682869347	3.11265452080357	2.72260247951227	3.27544738986002	2.81136600315019	2.99157606801417	3.12488078009082	2.72306600915026	2.63673507751508	2.755802690919	3.17665896276334	3.04128852461429	2.82145908518924	2.79003827819312	2.48033480638295	3.20061752087686	2.02651951505476	2.90824923124329	2.73155834165618	2.84775921022514	2.33776560441558	2.56072838563176	2.80957649916961	3.07104382373658	1.9189729592916	2.27343208299731	2.19058651472277	2.96955236827754	2.6597450796411	2.55651848050961	2.89282090247214	2.95167715256095
FBgn0002778	mnd	6.09545579684611	5.25351927869574	5.16489969948864	6.04121619585593	5.95300053428682	5.62566377675593	5.57970628800881	6.31688974684354	5.63123531289174	6.27837951719013	5.81439954196706	5.57086440890319	6.1758982598107	6.2809386469277	6.48512315196469	6.15261811708086	6.10323453403528	6.0872298352241	5.3828142604726	6.89552158095969	5.8904250198392	6.3535025808475	5.38259195355616	5.95941220163074	5.20129595608984	5.10282801534356	5.68492750569745	5.3213455640218	4.08320587028814	5.69986414325763	4.53471381236459	5.68382981561614	4.51715139747884	4.7259174037189	5.82529579899172	5.40385406852393
FBgn0002780	mod	8.36334084404275	8.00643832991025	8.22853100444432	7.26869086746834	8.50608817751774	8.09448133517104	8.27843641051814	7.87645174692037	8.31253009747589	7.99168869604241	8.26304970946059	6.35054877390888	8.07834276627964	8.13406230188996	6.40836344189644	7.10441206295595	8.57256600641253	7.92383791386463	7.80567709708229	6.83511508634448	8.18534163076706	7.81447732757668	7.04559589213199	6.07620838949501	7.30869652486773	6.7467147211991	6.90620799075914	6.63023518776464	6.34464762684153	6.74504947013844	6.95261913576314	6.66981241068828	6.29077972625401	6.41598004936091	6.33599064290625	6.41736913459564
FBgn0002781	mod(mdg4)	5.86163839930734	5.13628426279842	5.1809354014947	5.5459485725485	5.16133804629746	5.38470716566643	5.04833629520136	5.13620301093461	5.14497756198599	4.98588869839591	5.11123378863638	5.09224328280279	5.31655174726082	5.02102804143453	5.39066351426666	5.3675695213193	5.06021318330373	5.08184986146792	5.26462502318067	5.32642703633925	4.90325664919027	5.33156572302223	5.17658462309419	5.36226634562315	5.20721923251197	5.32450385416622	5.60935509919986	5.58949696867061	5.1965042444611	5.0932520681119	5.1612373393247	5.06069735767362	5.21609012252139	5.29741021268433	5.36258271785408	5.460591813964
FBgn0002783	mor	5.71362085665421	5.08497988160519	4.87846256462028	5.51825377862823	5.44261883441834	5.5197595655263	5.28108988657941	5.66747572026758	5.46252446838042	5.52074816292101	5.21606532114475	5.16940453912653	5.40597994216687	5.37938727299947	5.25348089333077	5.29508623301547	5.16150044201824	4.80023063469914	5.42402748350302	5.4017598611195	4.95861581105825	5.39141271404035	5.28417193379336	5.45595188617472	5.23454411160128	5.36605059231343	5.70376851521055	5.45717916287451	5.0884163006603	5.15560878987298	5.29567960403592	5.40564839537872	5.43068710705709	4.99546447092363	5.45577643852713	5.46614476839068
FBgn0002787	Rpn8	6.38650056285469	6.69357808668414	6.70962952008607	6.49282893256117	6.83634291618193	6.42575777012899	6.68279635934523	6.83578020934523	6.53854459041403	6.58266103067017	6.69300684403695	6.3236742669134	6.81054495895384	6.82606962050578	6.61450823601247	6.79163121725875	6.69735869977387	6.8186863584513	6.59924368403118	6.54932169251965	6.80771235850117	6.51915318839493	6.7342507847972	6.28224302735772	6.23918447508241	6.37671999148345	6.57771520271589	6.554258244264	6.40560042358225	6.58658695200443	6.65273303477698	6.59446609211136	6.52011738359565	6.34883459888388	6.69037515921922	6.30721057458423
FBgn0002789	Mp20	3.14458639479607	2.96484205059499	2.39696511861811	3.19404891704432	3.14125198915108	3.34917055480585	4.24038301021276	2.5301818405607	1.1623647075451	3.03168493480024	2.02929389105424	3.01351685387273	1.13696615691588	4.40535112879024	2.00866558760625	2.3504556455415	3.03841327812566	3.61432364737009	1.89662458099751	2.01374309208239	3.74484313004896	2.04665557959738	3.0637001929518	2.80619696721688	2.60033895383078	2.3491276127148	2.14572815135076	1.00441582857664	2.56048633449418	2.02885504621807	3.71861906148981	2.81880733673032	5.04979647542858	2.08152728770151	1.62867927854438	2.97523466502077
FBgn0002791	mr	3.30311943375051	2.8081788967978	2.69373675151552	3.18233209631571	3.05829015783833	3.33350392767301	2.94338057614609	3.31193716556716	2.96898838328195	2.95628658107022	3.0115988812148	3.23480734445824	2.99602640402323	3.00823602606656	3.2981633788373	3.51061968623566	2.93401057328113	3.15476741964976	2.85224158557699	3.31391551690919	2.82745475882404	3.15264374327701	3.2390801299013	3.26572227645315	2.62414789774094	3.12990469034342	2.84195365674948	2.81610875545272	2.57657966373925	2.46946117275574	2.48179170650214	3.30063678677956	2.86324876734954	2.94997005672999	2.50925163560961	3.21836419680167
FBgn0002842	sa	-4.29964487451106	-6.68903786814038	-6.68903786814038	-6.68903786814038	-6.68903786814037	-4.74825450488861	-6.68903786814038	-3.80188758114113	-4.31586028581579	-6.68903786814037	-6.68903786814038	-4.53419624906438	-2.40233636523033	-0.84944270262967	-1.09026288757356	-2.5325087223526	-1.86561031917871	-6.68903786814037	-6.68903786814037	-1.65763938547179	-4.56634636924681	-1.60171570413842	-4.0876018362529	-6.68903786814037	-1.93254496812924	-0.662790158763273	-2.5665491690473	-2.3869499823437	-3.7204328967468	-1.93790486848824	-6.68903786814038	-6.68903786814038	-6.68903786814037	-6.68903786814037	-4.11135472677395	-6.68903786814037
FBgn0002862	Mst87F	-1.75001910411001	-1.76982315503196	-6.68903786814038	-6.68903786814038	-6.68903786814037	-6.68903786814037	-6.68903786814038	-3.80188758114113	-6.68903786814038	-6.68903786814037	-6.68903786814038	-2.0352679755874	-1.18307814425318	-0.34996670773993	-0.967214954221051	-2.83435291211691	-2.42531816607081	-6.68903786814037	-6.68903786814037	-6.68903786814037	-3.22108414757108	-0.881825298142929	-6.68903786814038	-6.68903786814037	-1.46244894491371	1.04160303462286	-2.00946390451644	-1.25823785718768	-0.439105545056226	-0.964942849759726	-2.97144152905195	-2.59841071830978	-2.44420378347807	-2.29444768950736	-6.68903786814037	-3.40199419423242
FBgn0002865	Mst98Ca	-2.21675523562035	-2.33114010205789	-6.68903786814038	-6.68903786814038	-6.68903786814037	-4.74825450488861	-6.68903786814038	-3.80188758114113	-3.46227976578747	-6.68903786814037	-4.65706339256012	-1.53799186423943	-0.0308995879197194	0.667404517929153	-0.314356398588365	-1.31745351151131	-0.891314949189036	-3.56037935574748	-6.68903786814037	-6.68903786814037	-2.28779378201147	0.517018560870773	-6.68903786814038	-6.68903786814037	-0.205186470681267	1.75514974315303	-0.543858570375243	-0.632802568485347	-0.891445944098144	-0.389106800098976	-1.8131163266815	-3.1416433559038	-6.68903786814037	-4.10208651032096	-6.68903786814037	-1.9190916880868
FBgn0002868	MtnA	7.25366130632947	8.37792464334282	7.63423979020747	5.95001164574588	7.15419473571534	7.49509402811275	6.77968734138557	6.8613955891976	5.32492007913052	7.83273553728909	6.11602284560381	7.68392550755767	7.43505439927438	7.19698156213595	5.12798333243419	9.03334042736604	6.75447951033798	6.67504152616242	6.0290562895187	4.8879939642936	7.14651736365696	6.13092967647659	6.42346281246017	7.5486948749914	8.5093619395811	7.41919756696352	5.7809453427958	7.55034755697228	8.55916399854696	7.63656527196769	7.67418108480126	7.44454575812512	5.83101411891946	8.41318926267758	6.31606959532553	6.75281651753125
FBgn0002869	MtnB	-1.96459428719308	-6.68903786814038	-4.20437580199613	-6.68903786814038	-6.68903786814037	-1.55688525443605	-6.68903786814038	-6.68903786814037	-4.31586028581579	-2.55768752144445	-2.9493445105048	-6.68903786814037	-4.45529889941549	-4.70304793626753	-4.27904805895142	-1.88509684025433	-6.68903786814038	-3.56037935574748	-4.24128539303981	-2.47077012450512	-1.57840039055158	-4.46675932732835	-1.96960684234926	-1.82487769347913	-4.05537130254696	-6.68903786814037	-6.68903786814038	-1.8265736652321	2.62380976570022	-1.68382693787525	-0.562203772331273	-3.1416433559038	-0.502434007255908	-0.346831001979299	-6.68903786814037	-2.86715938028712
FBgn0002872	mu2	2.95885345851849	1.40935637896667	1.39961737701737	2.11774297227087	1.89046182996061	2.50538152676294	1.2391521172165	2.38359977285734	1.64600559171165	1.90971149687707	2.11156574576122	1.61127340702123	2.06119214683479	1.37447017491121	1.94741610462969	1.60606830650208	1.5896674911227	0.886745068144597	1.44901004339619	2.01374309208239	1.23318425741361	1.5299861983139	1.78597926307688	1.85650315411931	1.34052885297332	1.72353292719836	1.41947500726333	1.42585421210433	1.17604485277232	1.27632121455612	1.44321483291525	1.02166704479645	0.771239546698024	1.86793094194325	0.49210708264732	2.04537820201598
FBgn0002878	mus101	2.62589721534343	1.77075620857092	1.62473051558207	1.55270779148197	2.25884381079571	1.88629272490268	1.85599425938774	1.69336999170492	2.14609118371302	2.09418146981337	1.28400498248678	0.779489049590654	2.03615994310437	1.25811125525824	1.01213601090177	0.4985051151602	1.82343574590551	0.85715525780212	2.08460977719967	0.835927657658858	1.40244825342939	1.71311913121831	0.748445740952268	1.37803352450804	1.25161388936741	1.58964483768099	1.6006941871348	1.49715563813361	1.21768821827748	1.24607037903444	1.69142697312914	0.824740084971932	1.52687614210489	1.57072848232791	1.27380096125174	1.80363685896459
FBgn0002887	mus201	2.73676072804038	1.92234949022834	2.06958855696321	2.21295634129552	2.48214558030104	2.7957113467209	2.52632302204494	2.47493346173265	2.83613544087348	2.45602367035179	2.54071947773993	2.12447298119473	2.42163745291359	2.60062037703247	2.53116966873192	2.26489361935553	2.38287790733501	1.76043929006348	2.51344472287661	2.10816011496166	2.7176379330848	2.46394720494145	2.22548447899191	2.3173490364847	1.99842521384933	2.50602764528275	2.579309221186	2.66948006908755	2.3519087832805	2.332210086358	2.12715935049543	2.20812403878458	2.42274619715884	2.48326929355478	2.1192255430442	1.96921139638237
FBgn0002891	PolZ1	2.79770327523038	2.16969443922691	1.9909202549114	2.72200723533395	2.80834097782938	3.46154237598949	2.982221245038	2.89736889997678	2.46474242956905	2.57712445042589	3.05902146099135	2.43240449621666	2.6615001462211	2.57999415417143	3.56096085917381	3.55535207049419	2.41903162892366	2.03605096372012	2.96025054179882	3.27882194803524	2.27935086112027	2.91506171155433	3.15405351031108	2.98446519581425	2.05206843955558	2.61343065383666	3.05027773920621	3.19773381767163	2.4425072305808	1.68991487127491	2.33231833856426	2.88100788067439	2.62962985425561	2.7666156642593	2.62641670505894	2.29042512767492
FBgn0002899	mus301	2.55706073952412	2.3676239543121	2.32181920026138	1.84795518594813	2.36621376044331	2.3660256396161	1.90533273462807	1.88720297641968	2.46474242956905	2.29585875745371	1.87296139792421	1.21346165473714	1.91780761787898	1.73938882925808	0.854244145008596	1.42507750591601	2.13010587306908	1.2012841876813	2.19757157927147	1.41827675624555	2.17933060612099	2.10739796788289	1.58803166856926	1.23917611373653	2.10378836761598	1.01573131798763	1.65637234166203	0.937633485117091	0.484725010398808	0.648717110590644	1.54379627511686	1.31993546271826	0.771239546698024	0.928046110704356	0.879697206232937	1.49144960579835
FBgn0002901	mus304	1.62816060305057	1.38345687614586	0.911435251222746	1.93431659851493	1.46061765656086	2.07712161751841	1.49691360292526	1.96945513245157	1.18824835938813	1.88490154480474	1.68422608261511	1.25451446089186	1.8331429732511	1.76397990545956	2.37711459659231	1.83441945715286	1.76844810354489	1.60889467297883	1.53751353025025	1.49017132229453	1.34820388795079	1.71311913121831	1.97811743613457	1.53892723777841	1.5538919113368	1.69120767080807	1.72741724348171	2.1992569247296	2.12997277541959	1.4456046865813	1.90313804434605	1.94245721159487	2.18114773431456	1.54696018696038	1.75757467767024	1.73169245369518
FBgn0002905	PolQ	1.4001191326875	0.30850225841336	0.330184813278349	0.951839339931329	0.716251285317196	1.10831861617672	0.0246356701215239	1.51705603198479	1.08180506714029	0.688180892485223	0.472079109397789	0.280378729548061	1.45290094127998	1.46724248803574	0.517488092024751	0.11963049177989	1.08910149356008	0.732325904954332	1.02806133143831	2.28026185024038	2.2598938711649	1.45717423333408	-0.862287405304303	0.345218574614855	0.654248977243256	1.16442859307669	1.0826863802977	1.18800379295726	0.897262319750518	1.68991487127491	1.28946710540213	1.093480847183	0.616056307012106	1.47321143152114	0.633193808101621	0.660401209498639
FBgn0002906	Blm	2.81465283486296	0.926033612251437	1.72535304100023	1.69143221178698	2.49797218157007	2.18581498123536	1.53920526736682	1.42009962752614	1.8543499801617	1.7402515812174	1.35327568719499	0.534843130301125	2.58589191415429	1.94693440133971	1.72823134026513	0.656171543429478	1.84130888006088	1.31448023963966	1.87979494053311	0.308890129239971	1.58552765702515	2.24352437548154	1.2435158757873	0.93938091452984	2.38032937948178	1.78608850625406	2.23376788273773	1.06824310364769	1.29753356198701	1.24607037903444	1.94787783843957	1.093480847183	0.807560600017693	0.644250500127948	0.221158165904296	1.03388158916007
FBgn0002917	na	2.53677445494471	-3.26244343206509	-4.20437580199613	-1.70938217470081	-6.68903786814037	-3.94956106482071	-2.49318663075707	-3.28343818252662	1.50894876102324	-6.68903786814037	-4.65706339256012	-3.70601780984961	-3.09084637454776	-4.70304793626753	-1.37316912412471	-4.56248531995447	-1.65051546423709	-4.40419608963854	-2.14812554966992	-3.68088270369362	-6.68903786814037	-4.46675932732835	-1.71572853358828	-6.68903786814037	-4.05537130254696	-0.232477161312038	-1.60856966281861	-2.07972326176738	-1.29786346590954	-0.297142272215034	-1.31335895858673	-4.02324130530779	-1.66983494906983	-4.10208651032096	-3.23754919370941	-4.26128427312495
FBgn0002921	Atpalpha	8.49584109728295	7.6013714583049	7.20306715227148	7.71233462502082	7.49483310891059	7.63726391669345	7.25170745180755	7.84819591885373	7.65152005884494	7.6332781500942	7.21345639170417	7.72535458609542	7.28774067636924	7.80338737919445	7.12552480974188	7.52258508245487	7.24121622615654	6.66012573227268	6.91689569893893	7.68372848708669	7.26623409739681	7.40725784274077	7.6025346658646	7.81521306860533	7.69156067923109	7.48372653558447	7.24948505019423	7.48899580481666	7.38510329576508	7.46002933938029	7.17512610699226	7.48140213761436	7.22128754680945	7.9105861809562	7.19030035543171	7.7321586882826
FBgn0002924	ncd	3.49408513267453	1.38345687614586	1.04203323226109	2.23580924919387	1.92599375453085	2.58030739878241	0.791514574098426	1.60790478704356	1.96329706376427	1.56391959815781	1.35327568719499	1.93544515984022	1.74319831121603	1.34217125633605	1.8997097751741	1.25799186868164	1.40971451745237	1.6782198707999	1.27972505921753	1.52481823024216	0.73813156885949	1.64918262397829	1.84635417100256	2.68148647338345	1.82437732909466	2.23042235033184	2.20915708001221	1.84567380626085	1.96860065095713	1.95596956343314	2.36567775794601	1.05802073911944	1.67184122789485	2.29633729415286	0.587680893919793	2.7750351059422
FBgn0002930	nec	6.76726089979968	7.39851907260561	6.99357408485019	7.97828300585108	6.97602645834661	7.07272894014318	7.06259109091128	6.50839030064589	7.31514589694249	8.3871538562627	7.222741064985	8.47844796066628	6.8229473334751	8.14009263746083	7.35289369978052	7.34548347275074	7.33880918121411	8.19837597529684	7.26839878804264	7.40325864442562	7.29788135969135	9.36038925670595	7.3087020696607	7.9550899052753	6.91646405212006	7.79949208796451	6.77872902592269	7.26728424191801	6.83822508174753	7.23689495380196	6.61334928808851	7.76662942873167	6.84788551940239	7.50687366481753	6.74062529519667	7.84461408216386
FBgn0002931	net	1.07389426289597	1.27494278392772	1.35005028225348	1.18107008186393	1.4113261869005	0.824334380127191	1.58029240535144	1.83800672936253	1.88632620094036	1.19150285853887	-0.789301668696346	-0.78927351530995	2.09794444942087	2.00997279796786	0.187442909841298	0.32146953815669	2.0088246653658	2.91735702482082	1.20061652912188	-0.156260421075883	0.680758173448612	2.99439686729304	-0.421622636257388	-0.105276526647097	2.26391058912917	2.41987952167991	3.09797591451022	1.82734515025815	0.790924467430428	3.07954703246724	2.22734606337109	3.21468415428035	3.06425675320192	0.852494423662749	3.24034074487504	0.941227366009805
FBgn0002932	neur	2.4847745259139	0.996072476429288	0.428978837973464	1.93431659851493	-0.00609486835357845	-0.0398547379167607	-0.0996461708751934	0.490440628796325	1.31112774825971	1.12948864453016	-0.00312324571496722	0.631510785104843	0.071208407553687	1.40606179443538	0.187442909841298	0.162320649775058	-0.482775810045116	2.16239788072917	0.179439458561033	0.0949808153614244	0.0253004931570915	3.37645784819878	-0.329684215471871	1.80115944902893	1.12383593933185	1.09199486988258	0.970014579334386	0.0748958132169855	0.947629505014902	0.97809242912506	0.340623466519096	3.58850526251985	1.06926294899195	0.290609431719008	0.761703908312823	0.735896323212512
FBgn0002933	ng1	5.7056922971867	6.34089320686192	7.00112032143527	7.81454527954544	6.96361324780035	7.69606705975062	5.50031226239044	7.42643380978713	7.68172871143828	8.07579095780853	8.42891714085205	8.15710487718802	8.64153928709402	7.26827985206984	6.88539873453746	8.0471364671247	5.41076966845118	7.98154240829327	5.77746744621037	7.46839709608356	6.92198766717664	7.91390258474376	7.40593520794527	7.89543904698276	7.64249555667569	7.12273663028088	6.90716460784101	6.71741759965216	2.2552374338573	6.24226541877021	6.94849681577341	7.5218211773049	4.48106289766883	7.11616751555049	6.5557754429848	7.54871169888291
FBgn0002937	ninaB	-2.52252527755804	-3.26244343206509	-6.68903786814038	-3.05015676976747	-1.96457413551699	-0.767269496385937	-2.18708952597128	-1.95610080878509	-6.68903786814038	-3.7611342224147	-1.56032959363931	-3.18319866492011	-3.61744202340929	-3.38393825558628	-2.88745317862112	-0.525110893637291	-6.68903786814038	-6.68903786814037	-2.8443543783784	-0.53010511531763	-6.68903786814037	-6.68903786814037	-0.997251327593449	-3.15963187829232	-6.68903786814037	-4.433536382897	-4.33728389007738	-2.77781328077267	-6.68903786814038	-4.06003915382603	-6.68903786814038	-3.1416433559038	-4.23227745630815	-3.2274367230963	-6.68903786814037	-6.68903786814037
FBgn0002939	ninaD	-3.44434296361749	-3.26244343206509	0.0488076222233992	-0.73242750098554	1.72549633985554	-1.81171544187933	-3.41653710397842	-6.68903786814037	-1.58275332024941	1.62512307976862	0.804411107992714	-1.28174050002529	-1.30572573338167	-6.68903786814037	-1.22479250259152	-3.73792472178268	-2.42531816607081	-2.64530611078446	-2.8443543783784	-4.51186155847736	0.353685374853429	1.23563029154839	1.7652794629705	-4.51413312334843	0.743908241157834	-3.59311260808255	-3.48601074073884	-6.68903786814038	-6.68903786814038	0.50283095594444	-0.740025981544486	-6.68903786814038	-6.68903786814037	-3.2274367230963	0.096717321459184	-0.02011538058927
FBgn0002945	nkd	2.50579993897259	0.464875101424416	-0.560672613085881	1.65798151060631	0.82062348590506	2.42635021762441	0.295282319122773	2.0254619318936	0.340029551384392	0.256823813232879	2.35898231505908	2.48509884360696	0.601419564421522	0.884806254067281	0.714174651557459	2.19464974379778	-1.01449002964844	-1.24264358067393	0.645490972909524	3.01201085580323	-0.530050770598707	0.00662685906817636	2.11529829129124	2.81320769072729	0.983631305977177	1.65814149671263	2.1841191469391	2.73976473802666	1.47972029019349	0.738374305157486	1.56309765700362	1.43498180163078	1.03903106659992	3.22173857125731	2.54541093176068	3.16473328306384
FBgn0002948	nod	1.35448632976013	-0.298509754530686	0.16802008891543	-0.0969585777469138	-0.0982684876569719	0.498771103923918	-0.961683995889568	0.248347254005116	-0.2861759896335	0.0931823000362835	-0.64721497340234	0.240065637226774	0.21197917622712	0.0606087314181731	0.239471742951263	-0.395617066556281	0.316180835559213	0.230615704510685	0.33570290750706	0.140375345107332	-0.120069602594294	0.197531130030604	0.124947093833215	-0.333988686316016	-0.700986104766963	0.628827875614404	-0.113086867322711	-0.197946640424271	0.0955267442813019	-0.0519299379857051	-0.0124319780028019	-0.167387345304593	0.442146239496352	-0.0284636930665389	-0.547906935806394	1.0036532263291
FBgn0002973	numb	4.93636491418244	3.98562802925035	4.06324835356857	3.71689202683579	4.20214197764208	3.62811929983396	2.91153713405857	4.05283823733801	2.53702693335536	4.65456144342598	2.47230499052445	5.15592495795348	4.49968310037654	3.6198189427135	2.88155447643716	2.13159267254673	0.7155449810588	2.31166659692428	2.79055009679113	2.39707696559637	1.47174025908973	2.71879324026237	2.39676051822314	5.0440035450259	4.11821097737366	3.06200495573569	3.28032630173578	2.98271103704168	3.40562882570719	3.33082113399151	3.44976059723357	3.59470542353934	1.67184122789485	4.19063129751316	3.21811093624781	3.86929590391785
FBgn0002985	odd	0.313001443318453	-1.55425840455149	-1.13536026734757	0.255910303900034	0.513187297758794	-0.0812522173278892	-1.93470645400186	-2.601983102113	-0.2861759896335	-1.23074621279478	-1.03270544688477	-0.184685435530739	-3.61744202340929	-1.49778609867273	-0.748732963798277	-0.395617066556281	-1.14917165988522	-0.626337346159425	-1.3279398919477	-0.394438276965725	-0.530050770598707	-0.337505595399823	0.1885198389595	-0.333988686316016	0.346039522930568	-1.1560966489891	-0.543858570375243	0.356316331638351	0.845072912800153	0.0213457318113457	-0.330838588550029	-0.00857648993492839	0.296407079394578	-0.260414538724486	-0.890266064878759	0.261143494640072
FBgn0002989	okr	2.24325780890003	1.57869637417554	1.66582545453254	1.49704267945814	1.65666194134204	2.31906697266216	1.18690405597036	1.98083178261076	1.21367580089712	1.28928043116593	1.57246725472266	1.80334631111721	1.67996062933646	1.66299594417098	1.3085234792687	2.06565304328684	1.78701116412975	0.764560341535944	1.40263535831128	1.74651632476749	1.34820388795079	1.36066628787305	1.54009502623472	1.41537028674849	1.12383593933185	1.73942794417999	1.2121777009207	1.56509851401999	1.40958161107532	1.18359659092917	1.21820466867632	1.093480847183	1.74857522657466	1.59411153503854	1.24477262248053	1.53437206096831
FBgn0003008	or	3.44594374351439	3.88307802715693	3.87893783242647	3.47902724426049	3.52790218028078	3.60872586966979	3.47696671246905	3.58222535371284	3.71120280155972	3.4715099681107	3.6048872760117	3.60783695511659	3.64805586184812	3.9787635977172	3.93683741538882	3.81818823944196	3.74177115277149	4.09499449989625	3.46222237633135	3.62062376169881	3.59373323348122	3.51294113832621	3.72515604092067	3.51395819299058	3.71457413264723	3.87225102772023	3.88437162003794	3.64240555741414	3.92878916880397	3.83630099044533	3.91917847254211	3.85960801568957	3.71708999122889	3.66428578744902	3.91509657781855	3.75145166697
FBgn0003016	osp	2.996477526979	3.19816494444522	2.83555313760188	5.88192074229238	3.92323146899461	4.41698390235361	3.39873175694649	4.11868856282727	4.09666116853642	5.71624618897611	3.9809466290695	5.69348982441543	3.68878160173411	5.38435237157937	4.14211560528296	4.43582038751638	2.70914472664918	5.06253333046946	3.77140476986225	3.98960086766561	2.91713255630486	6.88584426239044	4.24208972184571	5.63773775101939	3.46059582541221	5.29388537648413	4.24067263099867	4.0186408050038	3.90985973858314	5.48516846577745	3.67935925133097	6.59832834486948	4.05589140155877	4.1674363233162	4.13669833345477	5.39660234911078
FBgn0003028	ovo	2.5265233301566	-4.13414739014591	-3.33938038047853	-1.70938217470081	-1.65360191940385	0.319517627077237	-0.848303020154593	-0.2399051156349	-0.517635575930733	-1.23074621279478	-2.00437989251271	-0.631354665052105	-0.323112565690694	-3.38393825558628	-0.967214954221051	-0.334983124408874	-3.35210310193887	-3.56037935574748	-1.49348388910741	-2.00766031151081	-1.44469787371069	-1.60171570413842	-0.625195135297573	-1.0389100123149	-1.2746283464699	-0.581558283985696	-2.00946390451644	-2.3869499823437	0.18221959736421	-2.63959044927333	0.0436090198050237	-1.23729242100434	-1.66983494906983	-1.73253217387074	-1.99700067796801	0.807636514182739
FBgn0003041	pbl	4.33214386053421	3.29164338060332	3.05251001906669	5.5459485725485	3.52790218028078	4.72983274402644	1.95303953943898	4.8251441349847	4.13376443282694	4.5558515229515	4.87698694162182	4.20031814109343	4.63920993612393	3.33392866221173	5.49868438252256	5.00379261081434	2.80333677643213	3.62314053612824	3.00749830085523	4.92088542784767	3.07019225991425	4.24941672063846	3.91095367441277	5.54708027145677	3.80066903229796	5.25709262175756	4.63180156778128	4.82850864246335	2.62380976570022	3.19489701293212	4.1851765088707	4.53086635429378	4.3455882913276	4.85008051887708	4.62753135409145	6.33554875546897
FBgn0003042	Pc	2.17926169935869	1.64559778166669	1.60373557488625	1.53439036454042	1.81665972282985	1.91815279345112	2.04396631745416	1.98083178261076	1.8543499801617	1.68383544703645	1.94204511347269	1.37109715550574	1.99777792775417	1.84689058001596	2.25604437554346	1.78063000045573	1.78701116412975	2.11317880409219	1.99367685747662	2.07347379349034	0.897713602295159	2.15421517899429	1.49051068069217	1.32015162944988	1.28186519591068	1.49918100519141	1.85980119626073	1.98447879136177	1.64145827889277	1.41873449189205	0.86082098773813	1.59198801586113	1.80356073404136	1.86793094194325	1.77798053756765	1.40157258802755
FBgn0003044	Pcl	3.7534007395756	2.61024678640627	2.47995768317831	3.279017214384	3.19078047795153	3.43975733414353	3.04960337326422	3.50553194515806	3.06291917628077	3.12468747271338	2.99001123800968	3.10614426712038	3.19573715127491	3.1916282857064	2.56214509776275	3.47295986975902	2.95878277814421	2.3963945490663	2.97617234277128	3.07181185166009	3.00156071570556	3.20916679761208	2.86401118253195	3.25030786764195	2.95972576937212	3.0556708043572	3.60668519107212	3.14690735214201	3.0840305435646	2.86740103565755	2.98951238039553	2.81880733673032	3.33698700665091	2.98577085157431	2.72430002752201	3.36229758924047
FBgn0003046	Pcp	-1.75001910411001	-2.0233527833861	-1.63682954579338	1.18107008186393	-0.906295514095358	0.707646453052767	-0.0361673721473162	0.973021052433626	-1.41748942063801	-0.770404969406551	0.779460578286859	0.662345636675169	-4.45529889941549	-2.24746097638716	1.67254467930196	1.83441945715286	-2.42531816607081	-3.56037935574748	0.123349720438997	1.77557932874971	-1.57840039055158	-1.95221177885547	2.47533150994863	3.06302839399459	-6.68903786814037	-1.27879760840993	-0.543858570375243	1.06824310364769	2.57657966373925	1.99287253105191	1.85696628736676	0.325525204168153	3.31192030083152	1.82904175528943	2.4969942964126	2.52132718023158
FBgn0003048	pcx	4.43711633528198	3.55211665424195	3.192675100759	4.52553105491298	4.33583868619301	4.60977944378568	4.61625662836931	4.68611122380278	4.32088811396119	4.34918982227828	3.77547346087139	4.67309036749233	4.40996812014234	4.40339582711349	4.09346893146279	3.7672399668484	3.92892247691164	3.22015084328718	4.11126517148626	4.3880446968518	4.09429171543359	4.73270674530771	4.16516822634914	4.92930640945719	4.3464643730869	4.18820886654226	5.01391785518939	4.91132739315457	4.56678659846132	4.43776402562416	4.59456074626774	4.59721799505868	5.13623076060735	4.65542218111234	4.64707653697416	4.58731408009003
FBgn0003053	peb	2.05638853026676	0.650059759800952	1.04203323226109	1.87732049627694	1.91424674646974	2.25397887865142	0.343812062212277	1.87506029431945	1.48826140001354	1.28928043116593	0.804411107992714	0.939096033660126	2.16875418952415	-0.298135880696485	1.72823134026513	-0.115112411829975	0.862812671382202	-0.0768672704430592	1.33015253662318	0.967690675132712	2.04936587101672	0.653633545712669	1.11852173430013	1.973770546286	2.12062436131968	2.13751156838049	4.01435053706293	1.56509851401999	2.08567847726429	1.89878248342837	2.34352407165939	1.82078763149809	3.07918986126025	1.39548867464692	2.89282090247214	1.53437206096831
FBgn0003057	CG10598	-6.68903786814037	-1.20084244280054	-1.4496299667433	-4.4203072247794	-0.906295514095358	-1.44457597040931	-4.27446955400218	-0.983485242788563	-0.793460518135531	-0.30316728647092	-0.789301668696346	-2.49794999516196	-6.68903786814038	-0.517665843678778	-6.68903786814037	-4.56248531995447	-1.86561031917871	-2.64530611078446	-2.45464224710977	-6.68903786814037	-1.57840039055158	-0.881825298142929	-4.0876018362529	-6.68903786814037	-6.68903786814037	-6.68903786814037	-6.68903786814038	-6.68903786814038	-6.68903786814038	-6.68903786814038	-6.68903786814038	-6.68903786814038	-6.68903786814037	-6.68903786814037	-6.68903786814037	-6.68903786814037
FBgn0003060	CG9757	-0.992141968756664	1.7302312917773	2.26945535583918	1.31586960867266	1.11554550480782	1.39161099445888	1.45334464877488	3.16508576891128	0.554223226356693	2.43908074786759	2.03983813055645	3.6352960527103	-2.15167448821341	0.97182360486034	0.785908627983914	2.59600504721197	0.507421435394533	0.522150078273025	0.476682843072886	0.72110305173793	0.0253004931570915	0.586942531870499	2.28486468741369	2.2974884412556	-1.6784337212306	1.46134504865459	-0.176529994035588	0.455123672242456	-2.26388954182513	0.50283095594444	3.01776723959618	0.737770539911462	2.77428760974465	1.47321143152114	0.335712400073731	1.78598430335373
FBgn0003062	Fib	7.38606267778736	7.25859725189932	7.3462219076094	6.31444970745204	7.78217295198929	7.19127987146463	6.99867143567486	6.64024085285629	6.97290830754345	7.27022934889585	7.2777851109115	5.33764555613813	7.016548586319	7.09739222316114	5.62385587258455	6.5064424887656	7.26789327132379	6.93433855176476	6.74808033196051	6.38282961959764	6.72454304017538	6.6555754414684	6.0169865961012	5.1152238516278	5.76821303106954	5.07334512162156	4.81828662117531	5.09299619302821	3.88422783678284	4.34447456636495	4.79356792240611	4.99424283454314	4.02537501566788	5.00421871965548	4.44497163659485	5.12897423746915
FBgn0003065	CG2150	-2.52252527755804	-3.26244343206509	-4.20437580199613	-4.4203072247794	-3.29141038333489	-3.94956106482071	-6.68903786814038	-0.349616095332668	-4.31586028581579	-4.58301827382698	-2.18903306253337	-4.53419624906438	-3.09084637454776	-6.68903786814037	1.59478582391282	-2.83435291211691	-4.21595738902093	-1.52481638776605	-2.8443543783784	-2.47077012450512	-3.74228579214188	-4.46675932732835	-3.21164441028722	-2.01046357227263	-2.6343597971212	-6.68903786814037	-2.95423790909857	0.716457203251431	-0.891445944098144	-1.68382693787525	-1.46150628353685	-6.68903786814038	-0.69225226869724	-6.68903786814037	0.988765563526438	-2.86715938028712
FBgn0003068	per	-0.266344437689023	-2.0233527833861	-3.33938038047853	2.16613498741559	-2.36153472047655	-1.81171544187933	-2.8822191701298	-2.14101629531565	-1.26922608175138	1.23141256133558	-2.00437989251271	-1.28174050002529	-1.18307814425318	-2.7065718151766	-2.88745317862112	-4.56248531995447	-6.68903786814038	1.02622237110391	-1.3279398919477	-0.53010511531763	-2.53723720719663	-1.60171570413842	-2.6705183090037	-2.47353031417806	-2.6343597971212	-2.12526867858812	-0.242891905951141	-0.97482513609713	0.18221959736421	0.0213457318113457	-0.648376881281427	-2.20469969386458	0.190367405287741	-0.642293575689097	-1.99700067796801	-0.945776115064073
FBgn0003071	Pfk	7.07571426938315	6.88282642971413	7.07210167424277	6.21300835552123	6.39992079164906	6.1553489469202	7.5203456635275	6.14424888150946	7.17533673532042	6.21135894497919	6.71414516373487	5.87721003816821	6.85461373579097	6.40729741601786	6.30762144007761	6.35996888368873	7.55290851477026	6.32194300002209	6.98388745376585	6.34576310877874	7.21883998772046	5.97667124731938	6.50765806713757	5.65247144029803	5.87377368324552	6.09105680919015	6.0574428971964	6.40312275472427	5.72108173106901	5.63568262303619	6.39310075858151	5.745037257054	6.61347374304486	5.61855471946629	6.50847468232556	5.33268535527612
FBgn0003074	Pgi	10.1850702566356	10.3626460983894	9.81959270177514	9.8620946481909	9.7728045996358	9.61074858794993	10.0507276111968	9.37205585621764	10.0880364467949	9.62329874584969	10.3450825127776	9.71838652027022	10.2707857645372	10.0741365569915	10.0974611833968	9.99310639362115	10.0392665512563	9.80095908444796	10.078962856595	9.57344267579973	10.6269560864679	9.27384871639906	10.3447173380795	9.52834661059278	9.93989805012529	10.4218989993694	9.93991943748792	10.7774176489922	9.53309536938256	9.62636474097302	10.5795507090966	9.37233679930367	9.58795999456954	9.79854878753971	10.1771919000116	9.117394753859
FBgn0003076	Pgm1	8.7312115639772	9.07337344243043	9.01240941926414	8.36216326402705	8.62605158692296	8.51439954536373	9.04174789273351	8.26506114669113	8.88070973689509	8.61214076315966	9.05217020962927	8.89252774001264	8.49537760360726	8.47914015810437	8.74654588040777	8.63101310577078	9.06743328796099	8.22522605568714	8.7705551641173	8.55393544633228	8.72266829051363	7.78781648393948	8.87485693354722	8.27355593586227	8.79642609086058	8.8824409592828	8.09345446105394	8.78906775397244	8.11068273857135	7.91625346967048	8.56439367031414	7.86865287436891	8.35820439687908	8.87922397596744	8.81230686138461	8.07307562772556
FBgn0003079	Raf	3.14458639479607	2.51803415671023	2.69373675151552	3.1161312808051	3.17609964523144	2.9930992817994	2.97453631545445	3.06708537195453	3.05590691043897	3.05966642981962	2.89447963288579	3.10052606085745	2.98952102730245	2.89590219406698	2.69850429559501	2.94064840951328	2.98313679533844	2.65038638826225	2.95222325952135	3.21660122518986	2.82083074393823	3.14686770509433	2.86401118253195	2.99066276296745	3.05914162161984	2.98409545416509	2.85787377062523	3.2119327365067	3.22342986399449	3.27198534465887	3.21369029068283	3.30820257713858	3.60289420897717	3.25878984976954	3.18792812260465	3.33220628477807
FBgn0003082	phr	3.63434273086639	1.53230725544828	3.3895167093892	1.64096074258863	3.58828830259434	1.73947306499556	1.90533273462807	0.751815315130273	2.76051363155967	2.79252768102749	3.61197106747081	0.240065637226774	3.37113384858846	0.530781094631798	1.37980356629334	0.595156708224149	2.34579483974404	1.72811160348055	2.78151766688455	-0.270439754250568	3.19837466760914	3.01356724421569	4.37098832532306	0.805165968858047	3.6406296060574	-1.27879760840993	2.94987266580108	1.15898268462529	2.72834834454989	1.04989592755382	3.93778230147205	2.93086854562346	1.94070008311237	0.73118700295968	4.30785129561693	3.12315982742443
FBgn0003086	Pig1	6.78886471260275	7.98829502771426	7.96704802690701	8.64586750030244	8.42433301313505	8.90166908630434	7.05167610784406	8.92241212001136	9.04763819550725	8.59060547511915	8.76070600467231	8.88376390465498	9.53861206790809	8.4136237974902	8.99602725959967	8.61152791052767	7.82066822615799	8.60433926613395	7.17405569047618	8.54763103241255	8.48517489939684	8.73846832184927	8.02935759168433	8.59057415625169	8.60144481781496	8.32502170450691	8.88576111221309	7.83468834250695	8.85059533901088	8.55616917397272	8.66761362200962	8.65067935588765	9.12454287273803	8.79202321459834	8.89345279179687	8.81047526577561
FBgn0003087	pim	0.214269484007416	-2.72291335354504	-3.33938038047853	-2.36027698213184	-6.68903786814037	-1.15216907546306	-6.68903786814038	-3.28343818252662	-2.54146751387338	-2.3084390513373	-2.64917928623298	-1.53799186423943	-2.15167448821341	-2.24746097638716	-2.88745317862112	-1.57353527926965	-2.81553550411504	-3.03147562836016	-3.37996204811072	-3.15696721885373	-3.22108414757108	-2.41615681686856	-1.71572853358828	-2.77617363982149	-2.24119096070718	-1.04301832488765	-2.00946390451644	-2.3869499823437	-1.29786346590954	-4.06003915382603	-1.31335895858673	-1.89572046610316	-2.13757538974378	-2.68680059657557	-2.69722973537769	-0.727236367127329
FBgn0003089	pip	3.89957450431965	5.34694085484166	4.96538318213425	6.32247859558454	5.11846937676348	5.74445517592953	4.27207578810487	6.23849170475172	6.15466012747355	6.39168885810303	6.46163218576714	5.67754091587446	6.86264541198719	5.62736645634087	6.06879019059794	5.86667980725713	4.54254583371023	5.72414948399571	4.44165789783001	5.40292446710779	5.29127605647591	5.99928609614132	5.51402892436957	5.65832304112702	5.64852167170185	6.15541386251677	5.29394940528498	5.89248239388428	2.57657966373925	4.28991596817666	5.15329949196095	4.65175875330234	4.34867280168154	5.42676450495992	5.48399780835527	5.85170715823371
FBgn0003090	pk	2.62589721534343	-0.217003258318825	-1.63682954579338	-0.155229312870814	-0.477048915090812	0.707646453052767	0.139055161335478	-0.0427284257628355	1.80501618808273	-0.193414456010216	-0.343309991576021	-0.422807031256097	-0.867513650758179	-0.578196331462086	-0.559027680541122	0.283297771194565	-0.891314949189036	-0.804034671740789	0.00417125944653224	0.423498834967757	-0.339931643127454	-0.274143610666234	0.249409067969664	0.265677036242592	-1.10846690380984	0.283368540393719	-0.819605070316405	0.304253382335838	-0.439105545056226	-1.68382693787525	-0.194934674007052	-0.921972170800785	-1.66983494906983	-0.260414538724486	-0.18988654870391	0.496413871515072
FBgn0003091	Pkc53E	2.41979478257939	-2.0233527833861	-2.41193618008133	0.539209292688593	-0.675766479133404	-0.909156501404586	-1.36767281373486	0.829380741305969	0.740688522353071	-0.361342327010538	-1.84070157222904	-1.1688806601877	-0.0847980598351959	-3.89770560522223	0.638686420078985	-0.66738436556609	-2.42531816607081	-1.11987251741117	-1.49348388910741	-0.270439754250568	-2.83901592154762	-1.45396249869215	-1.4999119425467	0.0452217231732402	0.163114215800485	0.193911747841268	0.26670892823049	-0.2750584045568	-0.315155234195882	-0.210690371165241	-0.480889009592663	0.201008315960851	0.346640501040037	-1.32915771930212	0.587680893919793	0.875977670730109
FBgn0003093	Pkc98E	4.34094553372171	3.40540297559909	3.28128812849293	4.20491337184286	3.88161076513757	3.98471798840826	4.01918150560731	3.7709847521826	3.74211201583428	3.80149541155593	3.67081901309294	4.37103390702844	3.77073725451715	3.59604729029257	3.74769504819369	4.18977998847927	3.49878904375252	3.35857426660196	3.9187356632281	4.15078867305987	3.10332128773293	3.62521172748539	4.04150264883807	4.60305014130544	3.79543603252021	3.94944424979118	4.00723038595979	4.08185535636742	4.27785855155086	4.13345477173977	3.92664881667918	4.05213268881831	4.30487773162447	4.19828081864299	3.9379461128983	4.21761286387036
FBgn0003116	pn	1.75650773641396	2.15446074217106	2.00700083527108	2.22442804475382	2.21163547334332	1.64108520969491	1.21326459800578	1.54797898061605	2.00758252439722	2.21853709511857	1.69760631246204	2.13550369171137	1.7276468528205	2.03038800598287	2.41153939337556	1.76686333105507	2.46586901301158	2.46665740722562	2.52431462695963	2.06172385471841	2.39980119899873	2.16568588777234	2.32784901862748	2.56171481476838	2.73763285776256	2.73733267971812	2.88919646322391	2.73976473802666	3.50146836940991	3.20279386721853	2.79915508710858	2.74267927853561	2.88040117084414	2.83690714805375	3.18792812260465	2.31525093801752
FBgn0003117	pnr	1.70289361843339	-0.384898229949702	-1.28395460949547	1.69143221178698	1.09488046317138	1.43630208418629	0.245063125159258	0.248347254005116	0.244575844591722	-1.3434914816691	-0.399184149122367	1.87090714406412	0.021057569101469	1.98926454784918	-0.559027680541122	0.656171543429478	0.827380961076118	2.65038638826225	-1.3279398919477	1.13401848337793	-0.530050770598707	2.02162397108669	0.790028103078244	2.04696720940931	1.09004136151288	1.04160303462286	1.3536308209025	1.2443512675742	2.54421145633417	2.14816408844842	1.21820466867632	1.64074300570514	1.71071833266825	1.96080091206485	0.335712400073731	0.941227366009805
FBgn0003118	pnt	4.68306835173661	3.89687480136223	3.79807266556229	5.21463554759264	4.69114281161708	5.1809365286931	4.60882936654582	5.0778027534581	4.4734061424124	4.83862578613882	4.81541531621644	5.28536781847073	4.15192835019962	4.74037468886031	4.37799895059497	5.51794154256297	3.68846110059338	4.55736893086499	5.2285239483724	5.68919245005058	3.94694942572527	5.08656467141724	5.38428984672254	5.60982566974819	3.97280242255663	4.29424174683644	4.84249200473469	5.1640964788747	4.43617357598069	4.13758038115456	3.64806765944387	4.85912633613055	4.75658845035727	4.98001553885214	5.1578720141517	5.33420441625572
FBgn0003124	polo	4.43163325508604	1.0951407325562	-0.382528650384658	1.53439036454042	1.50828051231435	2.75512689347489	0.139055161335478	1.38627669346	1.9329997021274	0.217620469285015	0.533059590018033	2.30140663522298	2.03615994310437	1.73938882925808	1.63418907227662	1.29683009085791	1.2846619817114	1.399047855647	-0.195372850892392	1.39972901857238	0.793310325872739	1.69739867779036	1.94168255615343	2.49352361918768	1.34052885297332	2.68083302038202	1.37591445772802	1.78997412331291	2.85250225833541	2.48249458130833	2.3546434377355	1.75587526275349	1.83908694739328	1.34124529276292	0.587680893919793	2.78395562139483
FBgn0003132	Pp1-13C	-3.44434296361749	-6.68903786814038	-4.20437580199613	-6.68903786814038	-6.68903786814037	-6.68903786814037	-6.68903786814038	-2.90284366651449	-6.68903786814038	-6.68903786814037	-6.68903786814038	-2.49794999516196	-1.07004514515042	-0.403729244225747	-1.22479250259152	-2.5325087223526	-0.574583198644459	-3.56037935574748	-6.68903786814037	-6.68903786814037	-6.68903786814037	-0.881825298142929	-6.68903786814038	-6.68903786814037	-1.46244894491371	0.485389470276415	-1.79513635906659	-1.25823785718768	-6.68903786814038	-0.964942849759726	-2.97144152905195	-3.1416433559038	-6.68903786814037	-6.68903786814037	-6.68903786814037	-4.26128427312495
FBgn0003134	Pp1alpha-96A	4.77686464990242	4.67141811041011	4.81137100411268	4.81260677593516	4.9774184091808	4.76529783943356	4.9674054793849	4.95915590260532	4.95639549882588	4.9187260703656	4.86072394850613	4.83916417430775	4.88857929571415	4.79359775738453	4.75836290067808	4.72817269321565	5.039073562186	4.73054650594169	5.02736136554117	4.89959146851708	4.91574356537972	4.96216796283328	4.87228199764231	4.88341343987149	5.20721923251197	4.88968956384074	5.28955426293356	4.94359351649474	5.14886407375333	5.07400709118878	5.19255905910351	4.98954492929161	5.14512837484649	4.99984823535824	5.21136780936044	5.01804490182642
FBgn0003137	Ppn	7.83936991934387	6.21346512048383	5.26524528147975	6.50463858036641	7.20117506373832	8.12267067776468	6.23982808327802	6.78070444778508	6.37561716784732	6.25678639552637	6.6184638939862	7.94208777653026	6.47206092095529	7.58248747247603	6.15258827839444	6.23492230605701	6.40685945896533	6.69660799103608	4.8891364201487	6.93791746864026	5.79648754841289	7.35529670364056	6.47057680687958	7.62811596565361	6.1861884800849	5.97753107210872	6.57229773944711	6.86454709857765	6.28590793477064	6.2355448945492	6.10040699440046	6.7677229366915	6.55258107484927	7.51493622366337	6.49235674255034	5.718464058334
FBgn0003139	PpV	4.88111544018054	4.99804487821775	5.05897888610777	4.65409943880572	5.10690528955302	4.85444674282242	5.00561311723283	4.86406199540202	4.74377291477144	5.06808327145907	4.80618029937768	4.37801707303507	5.01727231450355	4.97305641406921	4.97525771539397	4.85069636808948	5.2173163290665	5.23061006375559	4.99451541331909	4.84408237008296	4.90482343701182	5.04834627077505	4.77726729885999	4.65274939127757	4.92761455247157	4.81665060333017	5.32291307323689	4.8894086300386	4.76939401946264	4.98751165609398	4.96116529273752	4.94413486423583	4.91479679335999	4.5813045490975	5.33530338052145	4.79130727004596
FBgn0003141	pr	6.00143506348409	6.45409079882257	6.10898894337229	5.52290665509017	5.97366359810411	6.01507763986905	6.29177361909253	6.18416496239168	6.15383936004141	5.73371982104541	6.28896727349286	6.15775911402643	6.2593838775764	6.04547112010624	6.21076158092298	6.47715133671503	6.48568217334606	6.4401639205277	6.53351260997196	6.08566693905502	7.0577564059544	5.88596248758442	6.4415152263541	6.08564831764078	7.04439361806086	6.6782720310057	6.76771100129975	6.97482032325744	7.40720621068807	6.85999657020608	6.57047776064134	6.09479491979463	6.95498667846527	6.75110028901736	6.51987823632621	6.03287469443206
FBgn0003149	Prm	4.02866372454404	2.65423309655509	2.81743058543568	3.45488211464609	4.06278098000511	4.13913823574942	5.13189307894695	3.06173833951497	2.00758252439722	4.68721520354588	2.54071947773993	3.75098559338281	2.09794444942087	4.76037317704047	3.14290729187472	3.13536362227851	4.5315792958205	2.98731680363154	2.76328136525889	2.76631465851231	3.98002655133255	2.17706611316351	3.38189837345657	4.08264393775571	2.64757029086955	2.21913049787153	3.09797591451022	2.92354597466325	2.4425072305808	2.04651526301858	3.81837080559438	3.82837817348486	5.46378044387049	1.49821558089599	4.61340659266661	3.90653112917076
FBgn0003159	CG2841	2.95885345851849	2.77867592350435	2.40911752400638	2.76191574042001	2.51362704471862	3.28137954253026	1.10480311968365	2.34889970457393	1.78818944377513	2.81239959323544	1.84917827618167	2.96487311062596	2.22521811047978	2.33941115475524	1.33267693808833	2.05436402924415	0.414967624272956	0.631061986687964	1.44901004339619	1.60796122842512	2.2201745193359	2.11924547147637	2.08220647300403	2.97824089008412	2.70451474534027	2.66427534442173	1.74464496624604	0.937633485117091	2.45996366655657	1.30595074740087	1.54379627511686	1.2896809701201	0.015087067036405	3.00334351639727	0.389749779701484	2.00016231268719
FBgn0003162	Pu	3.90354083267039	5.39310021591197	5.02582177654162	3.95929775416963	4.08652678103017	4.70112452120246	4.75505468609721	4.22536234140523	4.51490755570858	4.2286594871145	4.68713741197089	4.23149649325794	3.33053047297393	4.85926322052052	5.35573084377266	4.5667250031044	4.44656023896142	5.13521596130732	5.41237192067388	4.97826396827498	5.9432229073652	4.56308845048913	4.37782256041966	5.05735115557714	4.37480954973744	5.31127124294928	6.22638679413109	6.29806350416056	8.9363035804562	7.81813633982069	6.04055816797039	5.01519612592183	8.04515538953555	7.94793253133086	7.38162443556657	4.67624073113246
FBgn0003165	pum	5.57003161797909	3.63127964880456	3.87893783242647	4.16677269887511	4.5426375080751	4.59999125842084	4.27833164573064	4.00349295724954	4.53521898654322	4.36945264489787	4.01608175670424	4.71229697811808	4.45788110293984	4.19539015408702	3.94469457123591	4.1345677840712	4.24312400027315	3.89475028267086	4.46158791346548	4.34506749328907	3.88796677010216	4.39540422092942	4.15724560451433	4.66442671366976	4.40947538083329	4.35482770689938	4.30014375913255	4.27681137320535	4.54241249619459	4.10001816468856	4.35536211957364	5.06516953722458	4.25971146644067	4.59874969517807	4.05125895840866	4.30696679199148
FBgn0003169	put	4.87506838908963	4.71620094342455	4.68463623474135	4.60008079468151	4.75838884887753	5.13761417556006	4.88985792563228	4.87781933858905	4.76112261339113	4.71387321392567	5.19026712053334	5.22597312384681	4.58845546747963	4.91659615375239	4.72909062175335	5.37325930005824	4.50098427289162	4.33928571087128	4.85939890676706	5.56151502675247	4.46520019454407	4.82059224548482	5.19411461199623	5.27736183699526	4.5055377475045	4.49484654180831	4.68631419623328	4.99581677431651	5.27256704969294	4.6945433533381	4.66548072879285	4.71573561680668	4.79100974815581	5.12953145179654	4.93522043999663	5.13072353508558
FBgn0003174	pwn	1.42240543878261	-1.36675536881364	-0.081150149876077	-0.155229312870814	0.603735250816984	1.01318509287627	-0.308786633372367	0.170998538533037	0.631724484733271	1.25096089293848	-0.343309991576021	0.988601843724823	0.166564837448369	-1.28104570708189	1.65349433769427	1.19770086019538	-0.777834111408365	-1.37684227560634	0.285472473597339	0.596343057377504	-2.83901592154762	0.366100716783211	-0.738876278092775	0.62566025201899	-0.700986104766963	1.7074608327191	0.313639686538311	-0.442870081362474	0.615100403747696	-1.46786621361444	0.427436650240308	-1.64138366032273	-1.66983494906983	0.346753232026609	-1.02518029976741	2.00016231268719
FBgn0003175	px	5.04986976689527	4.45845087132515	4.70941615686492	4.9046158418527	4.97882892413243	5.13083220264119	4.93609367740053	5.12599202278022	5.19689972749544	5.00759894939351	4.91184603825892	5.10492590739275	5.35121599316038	4.59203951621322	4.90249129729263	5.25373487790963	5.11082480524651	4.4072195185324	5.58323536873407	4.96570894204369	5.22006577943817	4.79312102443665	4.87228199764231	5.21255640385574	5.70263662185008	5.40892112060134	5.76414818924411	5.70317294808603	5.13806028198253	5.51560306176041	5.43315076638776	4.8693912548429	5.65407249799578	4.66924916020223	5.35581108850759	4.86671967927238
FBgn0003187	qua	-1.39793833834352	-3.26244343206509	-4.20437580199613	-4.4203072247794	-3.29141038333489	-1.15216907546306	-4.27446955400218	-2.14101629531565	-4.31586028581579	-2.85918061053388	-4.65706339256012	-6.68903786814037	-1.75225337182264	-2.06313906986664	-3.42159024807091	-2.5325087223526	-1.86561031917871	-3.56037935574748	-4.24128539303981	-6.68903786814037	-6.68903786814037	-2.41615681686856	-6.68903786814038	-2.22349713946009	-6.68903786814037	-0.748870181826072	-3.48601074073884	-4.18271274198873	-1.55403878140693	-3.18163260219641	-3.50258805112401	-2.59841071830978	-4.23227745630815	-6.68903786814037	-4.11135472677395	-2.86715938028712
FBgn0003189	r	6.9204478223193	6.41067339143733	6.50334090516011	6.55604998546476	7.20569968900164	6.97639876088372	6.58965672639986	6.76475075632574	7.24443055415416	6.76026352520104	6.75791169413736	5.88540118928475	6.80916031279122	6.3500763930212	6.09462117988152	6.10690614475272	6.35492592374242	5.70766440148372	6.63729123580738	6.52278407198939	6.67582154212618	6.24684162776549	6.48489097438347	5.65929600459167	6.53206988098389	5.94448624810092	5.92957912591251	5.98942882434286	5.21204100996533	5.51876967057371	6.03969724131819	5.32589986939336	5.46662256997905	6.6522238335818	5.76139947504746	5.81627489857159
FBgn0003204	ras	6.74034760885476	6.53719199695649	6.94484218817173	6.26044730282986	7.06105025970222	6.88026719575405	6.71313032738121	6.35836822696103	6.79851130564528	6.56031056364059	7.01198219435865	5.66902545041079	6.56632664751428	6.42812331208314	5.67788528775852	6.26093652101355	6.79402030753307	6.57748270380627	6.74169086653792	6.44520657275615	6.70444199177137	6.34343695989437	6.22741616051311	5.84349283075473	5.85251475307858	5.60059297208745	5.80167044882917	5.87362646366352	6.47270712267265	6.28752444750863	6.28609464456954	5.65445160554914	6.24018866828471	6.79274957809192	6.23904554520966	6.05699394763916
FBgn0003205	Ras85D	4.73295936655691	4.49519342165414	4.73135991381002	4.70616825731967	4.56722472985597	4.63556118025258	4.56344444579091	4.79967420292387	4.56762706357987	4.63050988136088	4.43090319071837	4.97585634005706	4.40508812831899	4.69793191697125	4.67815838581468	4.64782949982327	4.60926026082569	4.80411272016958	4.56785173386286	4.78813552789798	4.4545419074338	4.8421987009353	4.40818219816216	5.00320338092417	4.92761455247157	4.97271891667922	5.16392248683381	4.56372852869947	5.61794084141736	5.55469470920845	5.19410743595559	5.18712619823425	5.6020308617987	5.07656011244975	5.07164963535472	5.17886205692407
FBgn0003206	Ras64B	4.2347582100432	4.4015205963716	4.68213467145744	4.62193155920902	4.41507879563312	4.49651603817936	4.704847560723	4.73899356919433	4.50721643437825	4.29607587020167	4.38821821478438	4.32600450500016	4.52913751339899	4.35767656567714	4.70616225916876	4.39165034910683	4.84676575897565	4.84990076952722	4.72687110659013	4.12843315931392	4.5775212493257	4.47823540030265	4.28997557214844	4.45178498746484	4.8027775694518	4.63314475415214	5.24636297953149	4.66008427109164	5.08279335680764	5.29695515129956	5.23980246431516	5.2611075900828	5.27726386373034	4.4464895823874	5.27197091907207	4.93638624055324
FBgn0003209	raw	5.71474995941511	6.55760227953611	6.15661852752787	7.30898401063803	6.24442206029991	7.00789273967117	6.45737758828068	7.0093417493497	5.93435024767179	6.7640950446629	7.32462086971247	7.07520479048778	6.33573929288972	6.89969906174876	7.48571844162741	6.82107244548127	6.02524332110214	6.05826648453465	6.3661261709367	7.4343456891728	5.50572335536393	6.53692830470965	7.50407168582494	7.17873882122699	4.7168122296192	6.05260913117112	6.46854489970085	6.52114343561008	4.21755879815999	5.23669231398563	5.50602016386307	6.50677056108127	5.65780772079243	7.6759770999937	6.21772957959029	5.95996810335413
FBgn0003210	rb	5.28086764371756	5.32499714861151	5.28020910472787	5.42314382519004	5.4436407074005	5.26902027919075	5.61473608741032	5.54156977096468	5.63712032111931	5.25030719571395	5.1639991852718	4.83578664115663	5.30218696874541	5.3441447343987	5.29402483176331	5.04144423394351	5.51466577729867	5.33357839840107	5.6013140951437	5.02590817271142	5.35226234581063	5.33156572302223	5.47153334456863	5.00166987856121	5.53222095918006	5.02715020865084	5.91823596336543	5.42401970060233	5.76035833845482	5.54851079006004	5.6528719917633	5.51920003580121	5.93009222923485	5.13552023457945	5.88530667887447	5.04055147368364
FBgn0003218	rdgB	3.46753847779428	2.04306805824242	1.94157428049906	3.83758844835885	2.08113527342069	2.40402304735773	2.58806043899554	2.96766886178838	2.06459138789288	3.4715099681107	0.804411107992714	3.32910564585551	2.2795551380574	3.58228553184859	1.20765063495779	1.00005427865152	0.996430179915824	3.78902714009411	2.31490260384963	1.11139952852834	1.38459245960495	4.33063961762489	1.08550462280583	3.98358158108149	2.60033895383078	3.38864670685174	2.5983872608393	1.84567380626085	3.45869247215732	3.80032077395262	3.1449021135193	4.77699546270453	3.24065288790458	3.30203077156692	2.10314203761193	3.88181473013936
FBgn0003227	rec	-0.339460179892725	-3.26244343206509	-3.33938038047853	-4.4203072247794	-3.80949963112317	-1.67868116165311	-6.68903786814038	-2.90284366651449	-2.23591223845218	-1.91082131345058	-2.64917928623298	-2.24813977818027	-1.75225337182264	-2.45883000768836	-2.49851601511097	-2.28302061571624	-2.1184897516601	-3.56037935574748	-4.24128539303981	-3.68088270369362	-4.56634636924681	-4.46675932732835	-2.27790883324233	-1.37901940397055	-4.05537130254696	-1.04301832488765	-4.33728389007738	-2.3869499823437	-2.81565979564184	-2.24650165133814	-2.27902249708621	-3.1416433559038	-1.03402713119757	-4.10208651032096	-6.68903786814037	-1.20343400447997
FBgn0003231	ref(2)P	6.30712902648751	6.44002480107564	6.34709760875061	6.80556601322662	6.36636593414187	6.79810931319224	6.29177361909253	6.58819376345829	5.98506732078234	5.95842996136001	6.88323221457001	6.85223278065487	6.06888773886999	6.53378992116094	7.89297395934283	6.7920560645158	5.51466577729867	6.8907364912788	6.36839014054139	6.87090434757121	6.04974062323744	6.31667563928165	6.94161583668767	7.31060912416036	6.27063791437972	6.93405009501795	7.15116769709683	7.5398327861055	7.17985092996194	7.11403576308747	7.19768540860796	6.9285350897176	7.38797308894502	7.65076115739937	7.07906733967718	7.07335495940159
FBgn0003255	rk	-2.21675523562035	-4.13414739014591	0.224124884553974	-2.36027698213184	-2.61026892641204	-2.12142402984929	-4.27446955400218	-3.28343818252662	0.841997501247828	-4.58301827382698	-2.9493445105048	-6.68903786814037	-6.68903786814038	-4.70304793626753	-6.68903786814037	-2.83435291211691	-1.65051546423709	-6.68903786814037	-3.37996204811072	-3.68088270369362	-2.83901592154762	-3.63027172587826	-1.71572853358828	-2.47353031417806	-2.24119096070718	-3.59311260808255	-2.95423790909857	-2.77781328077267	0.18221959736421	-2.24650165133814	-2.97144152905195	-4.02324130530779	-2.83409691058169	-1.73253217387074	-4.11135472677395	-2.47785437334764
FBgn0003256	rl	3.80095655582008	3.92407872538893	4.10493477003213	3.93855222132223	3.63197497826361	3.78321659957	3.91060768973408	4.00070143183405	3.91094969659041	3.80149541155593	4.21992299586372	4.49397835110041	3.88730260632661	3.63656203744762	4.13182852021998	4.05183711880543	3.87354530253266	4.02686258683776	3.99104128563541	4.17280305271276	3.85268329970752	3.77502266570691	4.04150264883807	4.21293343820363	4.17169716777752	4.04206993701335	4.25877278559401	4.0105406154419	4.73036598209237	4.40048238138252	4.25804820875309	4.22196403512443	4.50890304706516	4.39416485838593	4.38304405750042	4.39402397698281
FBgn0003257	r-l	4.92274963621676	4.65256630290358	4.65942324003042	4.178616048768	5.21139364299191	4.57356003652258	4.71410705079102	4.13405525651861	4.81611009071596	4.89872683335245	4.96675489765396	3.36703735860068	4.95686348121973	5.04003051981287	3.72506277893441	4.29903380032536	4.76952736505452	4.54117840795599	4.21554538692755	3.95508377536301	4.53363652176863	4.36835778751753	3.56071202291678	3.10362390400878	3.6464541643876	3.29495422356101	3.33821699158076	3.14690735214201	2.4425072305808	2.87730338104616	3.36981149594452	3.30063678677956	2.51349543696122	2.96798150187798	2.27090677316914	3.42636881105615
FBgn0003261	Rm62	8.58513566709979	7.9513092243813	8.18965263286543	8.44861139711277	8.68891271872869	8.54320420672423	8.3806454020768	8.30266143940168	8.29644398131907	8.54827505740251	8.5575124629156	7.71986842954527	8.15027973545774	8.20985742618461	7.78277959538728	8.11747242760505	8.48787184009271	7.78439868208382	8.09372875815283	8.0918450767871	7.97435392340652	8.07579242555488	7.84190379039086	7.71700630689293	8.19053635744622	8.12628007711849	8.06972763200658	8.04955598839422	7.49819983325994	7.51100765087902	7.70871370855728	7.40231141000275	7.73242079152599	8.20375514429412	7.70902578989269	8.07602930404841
FBgn0003268	rod	2.98154543580857	-0.793862722573338	-1.13536026734757	0.384189303669883	0.795229755546927	1.36102879777089	-0.0361673721473162	0.902987832254213	1.10916116265145	-0.141518152972968	0.0809647188724494	1.25451446089186	0.298731754156692	0.175054279858143	0.239471742951263	0.244088518055037	0.316180835559213	-0.0768672704430592	-0.195372850892392	0.808066863697128	0.0706747729779626	1.05003591572993	1.18237205806175	1.08551654219353	-0.205186470681267	1.48038705855672	0.115996606103971	0.304253382335838	1.51355102645292	0.738374305157486	0.730309516818186	0.645220000706291	0.39518353041609	0.644250500127948	0.096717321459184	1.53437206096831
FBgn0003274	RpLP2	10.8651284185314	11.5593122231318	11.5302610596812	10.8019835542873	10.9800660886428	10.857163129223	10.8951930505264	10.7094408810718	11.2355705499408	11.1808424203365	11.549805857738	11.1284904499282	11.2495410380003	11.2110392707378	11.4162614794819	11.2789659112677	11.0858042026778	11.5199662074681	11.0045529006915	11.4001044282393	11.0779602067184	10.613164568232	11.0355368413159	10.7040702154183	11.5021189038649	11.1589682448795	10.7172094389691	10.5776969532389	11.238706645668	11.1817166679555	11.0901617208386	10.9974350923303	10.9077547481703	11.2907010244195	11.312242433386	10.9086039666212
FBgn0003275	Polr2F	4.72401566273225	5.04009636490579	5.23825355934813	4.10914964688723	4.98586088695981	4.46809995662514	4.50329411739497	4.17672586579067	4.83261615390812	4.52205867342393	4.78126061362132	3.63140517775805	4.85497614219325	4.65748763129175	4.25068171573363	4.02027313234256	4.71966949045844	4.86855838176661	4.41562226196868	3.90005982766045	4.5775212493257	4.11978144716525	3.75695841867633	3.19233605527352	4.41971475705615	3.95626124653965	4.19440309629942	3.67864130725811	4.10000460301231	4.14169422638518	4.26100608677902	4.13529881585585	3.93796583888389	3.55532961237723	4.15631639850135	3.81810516154506
FBgn0003277	Polr2A	6.00513135523523	5.33178467666494	5.21074719892756	6.21660294196329	6.20458930513913	6.33917062455971	5.93685430047382	6.40925158701916	5.96929228903167	6.2194437211818	5.93651514945622	5.94696203496591	6.02661986484441	5.75091792164307	6.14237586193701	5.72613141367791	5.62969100778128	5.1274907359626	5.81889087412701	6.03923810030271	5.66859898705526	5.97014421127079	5.94403384099854	6.44285498511649	5.81809318696279	5.64028993648731	6.29303951008951	6.27542547455513	5.63725053041395	5.5108400781428	5.64043242009215	5.96440285573014	6.13692431951246	6.03530169145684	6.17701293265097	6.29400132513672
FBgn0003278	Polr1B	3.8178681601137	3.71673277668907	3.43182440645527	3.51216560893753	4.24262866946367	3.24415754737791	4.01918150560731	3.28005940452157	4.14040914675738	4.31709307801108	3.75001293268849	1.54663266034905	3.93209220752374	4.11403602972902	2.49951456103821	2.36879946970217	4.69284918466272	3.46048092969623	3.88539869232878	2.57292877445213	4.27234213127404	3.86572585029494	2.76322143553071	2.05881357526329	3.19251699353952	2.72939551101304	2.74255727039624	2.50624504369559	1.25816319547456	2.11507057992774	2.64465988945529	2.2868184956623	2.2487509090427	1.57072848232791	1.60603097169465	2.32750545912818
FBgn0003279	RpL4	11.5049122229889	11.6116027637179	11.4728481948474	11.243850606939	11.2566521267538	11.1864115639957	11.3156802436016	11.1674658663168	11.2972647720333	11.0963230016083	11.5399015509545	11.2836016560737	11.4113130895747	11.2677246798772	11.3424888634363	11.4829157740149	11.3842536873238	11.5248814935171	11.3898163492912	11.6407023070867	11.5236832471142	11.2389210598556	11.5462266325065	11.1256249703253	11.3872442543464	11.2283478381683	11.1049463201993	11.3492773129855	11.0252226250223	10.9266339631397	11.0986345078289	10.9990063895266	10.8915874334052	11.4220106987359	11.3359036096082	11.0403949743295
FBgn0003285	rst	1.30736287180542	-2.72291335354504	-3.33938038047853	-4.4203072247794	-1.18079882838959	-0.577602268175564	-1.71997056369705	-2.90284366651449	0.0323380950917829	-3.24079012147358	-2.9493445105048	-1.40418422732624	-0.458867946565579	-2.7065718151766	-1.72542780420606	-2.28302061571624	-2.42531816607081	-6.68903786814037	-2.14812554966992	-4.51186155847736	-2.83901592154762	-6.68903786814037	-1.4999119425467	-0.605917494023371	-2.24119096070718	-1.27879760840993	-2.00946390451644	-2.07972326176738	0.341386517742025	-2.24650165133814	-2.27902249708621	-2.20469969386458	-0.797430642268246	-3.2274367230963	-2.69722973537769	-2.47785437334764
FBgn0003292	rt	1.15598737568446	-3.26244343206509	-3.33938038047853	0.0649370367478403	-0.302418476801421	-1.34038168563319	-0.961683995889568	-0.349616095332668	0.244575844591722	-0.0430110598495315	-6.68903786814038	-2.49794999516196	0.531490947791644	-1.28104570708189	-1.09026288757356	-2.5325087223526	-4.21595738902093	0.444688366363414	-2.8443543783784	-0.761011699675518	-1.00742414822343	0.685857495975695	-0.738876278092775	-2.01046357227263	2.01652881800304	-0.581558283985696	0.487440087717025	0.63449550855278	-1.55403878140693	0.0213457318113457	0.695749646836058	0.325525204168153	0.771239546698024	-6.68903786814037	-4.11135472677395	-0.219624039952013
FBgn0003301	rut	3.46753847779428	1.94022585639583	1.35005028225348	4.29199092139361	2.88255907329037	3.53529929639078	2.37108166487997	4.48308125610589	2.23569721828055	3.9099952346816	2.79839399397906	2.45899223876348	3.52300180280633	1.77612002380456	3.43274696494394	2.13159267254673	1.97684152632712	1.76043929006348	1.82809499957765	2.83695083726823	2.35465632101991	2.45462579651389	1.99599552917469	4.07391413928997	3.19251699353952	3.6379542573452	4.33468418241546	3.37223855925396	1.4450771451672	2.67644816858628	3.59748141833417	3.69622486257468	3.61319102670362	2.81717088537014	3.73372643467046	4.97779324412501
FBgn0003302	rux	0.894207346045113	0.692866394051552	0.690281245688336	0.923966689849179	0.632697566414163	0.801739636417712	0.390762335960263	0.878867015001979	0.554223226356693	0.824895308156726	0.701910538456493	0.751082800509066	0.700340727341701	0.0606087314181731	0.430635605353296	0.656171543429478	0.7155449810588	0.362830390001898	0.520772446823036	0.808066863697128	0.590179037058077	0.748223339993907	0.124947093833215	1.131114319894	0.55864624467782	1.48038705855672	1.18719259189499	0.455123672242456	0.615100403747696	1.11829453118883	0.660341531178924	1.16188880048353	0.976597700223591	0.928046110704356	1.05715056845952	0.807636514182739
FBgn0003308	ry	5.65600843801954	5.92113915175858	5.68311388511589	5.88282595600971	6.10541158737635	6.57561892289914	5.83018478716663	6.76639517546307	5.7630192783985	5.91849492020138	6.18592794930861	6.36760634941482	4.81137973896344	5.70403087486845	6.68538909766317	6.97979200405535	5.55854425753794	5.26622489067098	6.70931204957556	6.50987051498789	5.33144217273743	5.0059004957454	6.54152936672008	6.64301769487854	4.8489730427608	4.68125543785135	5.62688156468592	6.58458525885634	6.07552640433689	5.47215930005189	4.97203655927077	5.30336279037553	5.68612760459019	6.21100453037378	6.20742257145631	6.17273804809315
FBgn0003310	S	3.43502394030091	1.4598009237626	1.39961737701737	2.4266651097285	2.0705903283825	2.41894615410989	2.47277698832988	2.49887086742612	2.43261915498886	2.54581177422327	1.48257272056244	2.06801771071886	2.4691707406457	2.25518538819829	2.34184825277593	2.20489641706745	2.25537055606872	1.31448023963966	2.18392567222942	2.20747956876644	1.56981153681157	2.72655917196234	1.96001501223928	2.2874546659848	1.96152189575013	2.36969896705452	3.43159461748249	3.35314774012228	2.10799561269889	2.54595186598028	2.53163178956152	2.41847978201653	2.80155663474764	2.52035871735266	2.10314203761193	2.80163286548941
FBgn0003312	sad	2.62589721534343	-6.68903786814038	1.10315081918002	3.19987183531458	4.6668461010856	3.67238185411327	-4.27446955400218	1.46939217162597	-2.92962324650187	1.34491640164457	-3.32882456954378	-2.49794999516196	-4.45529889941549	-3.38393825558628	-3.42159024807091	-0.458911574638801	-1.4633678879431	2.68448251526923	-4.24128539303981	-2.00766031151081	-4.56634636924681	1.05003591572993	-4.0876018362529	-3.15963187829232	-2.24119096070718	1.06701895785968	-6.68903786814038	2.18493207749808	2.62380976570022	-6.68903786814038	4.75212301368652	2.77579866372513	-2.83409691058169	1.34124529276292	-6.68903786814037	2.75702687722889
FBgn0003317	sax	3.59564097472725	2.98220268096838	3.02907867379613	3.60724461771648	3.16126788351751	3.58576570715106	3.18229050564268	3.41617559436222	3.19644953478922	3.4462949206612	3.49806046911834	3.5471748318029	3.19007440913583	3.52588696134272	3.35822635230158	3.51061968623566	3.11387747970139	3.36909502028174	3.36882067527988	3.76890448841106	3.68774136171407	3.46267951723575	3.62531305115966	3.55635798181792	3.01479992530605	3.3785318911275	3.54410512664092	3.63188309280055	3.30296665349494	3.42834101795625	2.95339739961948	3.293031110594	3.58207744415682	3.51913966206582	3.23296880199688	3.4712413681684
FBgn0003321	sbr	4.83201410548139	4.34895819396216	4.42221031924974	4.48795029693872	4.76657842172395	4.53126670809908	4.67433707928959	4.62034609511451	4.66069961552628	4.40260413483489	4.66346739724935	4.28696351761262	4.70421909011124	4.70429906867301	4.17588558751509	4.66463132710299	4.95538323278964	4.29030767474287	4.66682263703622	4.60191513554447	4.60283923804224	4.4828279797149	4.49246109956543	4.3201734115458	4.51829962011833	4.61387327172704	4.51115375542948	4.57750233567302	4.23287165844193	4.17016729458496	4.21293651907042	4.37028263668959	4.47824910490001	4.76507384840828	4.26873231552169	4.42000730995187
FBgn0003326	sca	2.68239361938274	-6.68903786814038	-6.68903786814038	-6.68903786814038	-6.68903786814037	-0.701237443938535	-2.49318663075707	-2.90284366651449	0.0883956733183386	-4.58301827382698	-3.84519799249945	-2.80026634774106	-1.18307814425318	-3.38393825558628	-0.241225388219416	-6.68903786814037	-6.68903786814038	-4.40419608963854	-6.68903786814037	-4.51186155847736	-6.68903786814037	-3.63027172587826	-2.6705183090037	-1.0389100123149	-0.481844425383272	-0.938162494824354	-6.68903786814038	-6.68903786814038	-1.55403878140693	-6.68903786814038	-1.8131163266815	-6.68903786814038	-6.68903786814037	-6.68903786814037	-6.68903786814037	-1.5173347079959
FBgn0003330	Sce	2.62589721534343	2.66502327598191	2.46838992080216	2.06767124893625	2.55203675743992	2.24563244797867	2.37108166487997	2.36635406306014	2.78616386243755	2.60017087177429	2.08126093351439	1.77541048204984	2.6615001462211	2.49440744008178	2.34184825277593	2.19464974379778	2.20103540073028	2.6928821095508	2.67823921098283	2.15314821478789	2.35465632101991	2.78722608687177	1.96001501223928	2.02297860101878	2.20197757911464	2.5873201609101	2.56967475244547	2.21344093455541	2.47721140446826	2.18051546748188	2.47161369183272	2.2868184956623	1.9076179191667	1.63977049086785	2.16642743879064	2.27785016227343
FBgn0003334	Scm	4.16707957899727	3.61467800475316	3.83907175119881	4.00989283073085	3.86645035815577	4.03401601342693	4.24038301021276	4.1135297425404	4.01946311772367	4.0137664512644	4.02672264650487	3.79686889616025	3.96562370959408	3.99703116611386	3.98335101713657	4.02027313234256	4.08333918701197	3.67917319968881	3.90216346709051	4.20787508844012	3.78282933410587	4.21946007318809	4.06709835222483	4.05629445308891	3.58712253076158	4.01294091305396	4.31463623137819	4.18262399130341	3.67593215325082	3.89108851391851	4.09522918967847	3.94943533826961	4.0407138937565	3.93081437915577	4.06792800550568	4.07589861311005
FBgn0003339	Scr	0.214269484007416	-3.26244343206509	-1.85199312839705	0.0649370367478403	0.239613887766301	-0.409997629029	-3.41653710397842	-0.293717973503184	0.66896778357278	0.688180892485223	-0.789301668696346	-1.68549058287603	-0.0847980598351959	-1.75294467932016	-0.0417488127174575	-0.220863202435088	-1.14917165988522	-0.90182764907543	-1.3279398919477	0.140375345107332	-1.32234216519572	-0.881825298142929	-0.997251327593449	-1.0389100123149	-0.29164221979049	-0.748870181826072	0.527805009163753	-1.10958322077746	-0.0952500715285175	-0.389106800098976	-0.837894544040215	-0.921972170800785	-0.416136761102455	-0.260414538724486	-0.653250583204114	-0.02011538058927
FBgn0003345	sd	4.43711633528198	2.85604813358236	2.51411465607723	4.21644895249197	3.20531342248723	3.54213102437028	2.66647063854898	3.61909545666095	3.56080517932889	4.03365415133336	3.08470898931754	4.00063558060645	4.01129584823428	4.12831230036486	3.7113110119783	3.18796553682209	2.29481977051421	4.35260074058733	2.69757540948521	3.22715948794187	2.52733219615316	4.63705945715732	2.93986154388288	4.02342195263884	3.44731076273119	3.86502425644216	3.65759655015293	3.45813366403079	3.02661207479575	3.31633560080576	3.54990215969152	4.77971913781116	3.36162560824002	3.38480857821285	3.27664578639615	4.51414847073059
FBgn0003346	RanGAP	5.22965531951793	4.86633395924926	4.72651228644165	4.10914964688723	4.88565508999097	4.85855756480845	4.56600363762768	4.52253866408878	5.0634130188546	4.74694792596366	4.60253545912184	4.10533214163579	4.72786163672694	4.76647119981782	4.15232985768047	4.46382233981213	4.87523863620154	4.81953743641593	4.79801930407993	3.95825604179744	5.00171567872668	4.76134119381287	4.3363229270283	4.18347787998853	4.29547942569242	4.67507037234043	4.20688745670195	4.34604022360361	3.94127219830801	3.98108109272292	4.43085005697074	4.13529881585585	3.82733513108776	3.7448443093102	3.6476344674559	4.25337902727888
FBgn0003353	sei	1.30736287180542	0.252370270943463	-1.13536026734757	0.539209292688593	-0.302418476801421	0.91133265783563	-0.553470448220812	0.0892667416584252	0.66896778357278	0.0491977347112236	-0.399184149122367	-0.184685435530739	0.021057569101469	0.347675668311832	-0.650764435234281	0.030262733265068	-0.482775810045116	-0.395113240325289	0.476682843072886	0.423498834967757	-0.463854590562927	-0.274143610666234	-0.625195135297573	0.0452217231732402	-1.6784337212306	0.147013429916378	0.0620449652475117	0.356316331638351	-0.574714666247415	-0.297142272215034	0.24824998717813	0.264609702014963	-1.16867032529952	-0.879339224267823	-1.34001171936455	0.0990441308020506
FBgn0003360	sesB	11.5719436855536	11.8436206620089	11.9226994641006	10.8149652664836	11.4979151007324	11.3977251423877	11.816723230241	11.1062701867946	11.4810465017115	11.3327394071249	11.723015127893	11.1470900110924	11.4973153984069	11.361192644691	10.9673668105542	11.6074440211022	12.07796064946	11.5933956979477	11.4301556895711	11.4447154202711	11.7249555252223	11.3488627315833	11.7072445108689	10.6714989115195	10.8520834229539	10.5796992414058	10.1151564196932	10.7075004254048	9.43389235051058	9.69856512912418	10.3559869616699	10.47162812307	9.85396567717162	10.7342215092031	10.4165952635451	10.2344693010655
FBgn0003366	sev	2.19229004022607	-1.20084244280054	0.52143898671569	1.27232103290146	1.75213609595504	1.34549110791113	2.46182509785139	0.582927862110652	3.29503296192384	0.256823813232879	3.33639141625014	-0.0287890610802546	-0.323112565690694	-0.707454131440381	0.638686420078985	0.32146953815669	0.507421435394533	-0.020851057892812	-0.268531055939268	-0.102389849496285	2.55153931967993	-0.21344774895861	-0.421622636257388	0.383403046535658	0.743908241157834	-0.50465744368318	-0.176529994035588	0.250241055248761	0.18221959736421	-0.129127419574213	-0.131500372432918	1.31993546271826	1.12789007902159	0.772766502835145	3.07701954934076	0.660401209498639
FBgn0003371	sgg	6.3491794074903	5.71723151886536	6.16021802855827	6.06613574617415	5.97437086587986	6.12381770869166	6.34638657324203	6.12771214761515	6.18791577067787	5.84080233528839	6.06143907669164	5.73940169222533	6.07427734216	6.05608915035477	5.7390289191195	5.53326997067129	6.38950210960332	5.58441689181692	6.24486124280987	5.88609314116338	6.61968389096105	6.19879934363101	6.0547924797101	6.05270504079438	6.4310835230721	6.05101786319173	6.31194374495372	6.34874082153895	7.00060776992952	6.80074372285487	6.86881775377308	5.78354121913974	6.29318325349436	6.2639040274194	6.1081690586833	5.7242686135539
FBgn0003372	Sgs1	-4.29964487451106	-6.68903786814038	-6.68903786814038	-4.4203072247794	-2.14944421301973	-6.68903786814037	-3.41653710397842	3.80017614319657	-3.46227976578747	-6.68903786814037	-3.84519799249945	-6.68903786814037	-3.61744202340929	-3.89770560522223	-6.68903786814037	-4.56248531995447	-4.21595738902093	-6.68903786814037	-6.68903786814037	-6.68903786814037	4.0721512399806	-6.68903786814037	-6.68903786814038	-6.68903786814037	7.67918360883555	-4.433536382897	9.08721703307805	8.09670856261843	9.11065744625996	9.04040155264845	9.97920229394685	5.3090301519099	8.84602208068103	6.80595252909702	9.1414756380911	7.73503646571093
FBgn0003373	Sgs3	-6.68903786814037	-6.68903786814038	-4.20437580199613	-6.68903786814038	2.81467374992603	-6.68903786814037	-6.68903786814038	4.41132247156974	-6.68903786814038	-6.68903786814037	-6.68903786814038	-6.68903786814037	-6.68903786814038	-6.68903786814037	-6.68903786814037	-6.68903786814037	-6.68903786814038	-6.68903786814037	-6.68903786814037	-6.68903786814037	6.72454304017538	-6.68903786814037	-6.68903786814038	-3.15963187829232	10.5726942247912	-6.68903786814037	9.99173724512566	10.5468732312339	11.9336941420606	11.7659590249352	11.990917248961	8.65309509466745	11.6205308808785	9.02049178898617	10.8560917714803	10.0230526538719
FBgn0003374	Sgs4	-2.91102844954499	0.81415542268224	-0.763954198200005	1.35814207188754	0.661089883299003	0.411926585646499	-0.0996461708751934	4.27241250545728	0.66896778357278	-0.247247443847368	0.375484997354142	-1.06421270841885	-0.259742951594851	-0.776702325325126	2.72611973946055	0.625986658707533	-1.86561031917871	0.0330712347208036	-0.703100934619286	-0.212220819285202	4.40447338967862	-0.337505595399823	-3.21164441028722	-0.605917494023371	7.01542948743101	2.73733267971812	7.8963072323428	6.37342719446915	10.1671182436854	9.57271841204264	6.5114660103404	6.46592159348939	9.02068039342369	2.68185128592696	8.89710123255579	8.08146640844082
FBgn0003375	Sgs5	-6.68903786814037	4.00698870009496	1.53885285983045	0.836964362252654	1.55441894131584	4.67183341432434	1.26458329095328	2.47493346173265	-6.68903786814038	-4.58301827382698	-3.84519799249945	-6.68903786814037	-6.68903786814038	0.442131378737468	4.06130700066896	-3.21652632521506	-4.21595738902093	-4.40419608963854	2.23775155258401	-3.68088270369362	7.6801056713948	-6.68903786814037	-6.68903786814038	-3.68343686370639	7.67527163946777	-3.06552125251107	7.51313259622409	7.08836617415331	11.267842603943	10.4988644845747	10.1474346600225	5.48622976258302	9.9623956378537	9.71602741859311	8.12255135616074	8.12358226484152
FBgn0003377	Sgs7	-6.68903786814037	-2.72291335354504	-4.20437580199613	-6.68903786814038	5.54138322948035	-3.94956106482071	-6.68903786814038	6.62672525545534	-4.31586028581579	-2.3084390513373	-3.32882456954378	-2.80026634774106	-3.09084637454776	-3.89770560522223	-2.49851601511097	-6.68903786814037	-4.21595738902093	-4.40419608963854	-6.68903786814037	-6.68903786814037	8.63829950257926	-3.10420822890503	-3.21164441028722	-0.159145942362342	9.62254249381123	-1.41291253609108	10.1628439173245	9.49393930388096	12.4235372042165	11.8553860167169	11.5479369280929	9.54836169199869	11.7399408503829	10.4520701871701	10.4905699133003	9.86972924068344
FBgn0003378	Sgs8	-2.21675523562035	-6.68903786814038	-6.68903786814038	-4.4203072247794	3.73239145832594	-6.68903786814037	-6.68903786814038	4.36431890804767	-6.68903786814038	-3.7611342224147	-6.68903786814038	-6.68903786814037	-2.70590237012637	-4.70304793626753	-3.42159024807091	-4.56248531995447	-6.68903786814038	-6.68903786814037	-3.37996204811072	-6.68903786814037	8.34404444543462	-6.68903786814037	-6.68903786814038	-3.68343686370639	8.02267145235777	-3.06552125251107	8.40381178496596	7.44872038682472	12.1531965639785	10.6354557389449	10.2510198384874	7.72872278408095	10.6869311805596	10.1379343011251	8.8679495363	8.36878300771698
FBgn0003380	Sh	3.64859234882148	-6.68903786814038	-2.41193618008133	-1.02663686348751	-6.68903786814037	-1.55688525443605	-0.64521247766251	-1.27667974704308	2.56693065284197	-2.55768752144445	-2.00437989251271	-1.8498048209017	-3.61744202340929	-3.00586072363156	-2.19247782274038	-3.73792472178268	-1.65051546423709	-6.68903786814037	-2.8443543783784	-3.15696721885373	-1.00742414822343	-3.10420822890503	-2.27790883324233	-3.15963187829232	-1.6784337212306	0.628827875614404	1.39785913395845	-2.3869499823437	-0.574714666247415	-0.59274338464674	-1.05612759646668	-0.253869129070222	-0.69225226869724	-2.29444768950736	-0.271410833911623	-1.06886064187439
FBgn0003386	Shaw	2.81465283486296	0.996072476429288	-0.468852725086677	2.53197485087733	1.73887770582398	1.72753531754436	1.38542018514817	1.81276485890156	0.593494211787122	1.72635302170121	-0.343309991576021	2.27171838413483	2.20289702027636	1.67601231882225	1.55427609291671	2.54851687876559	1.78701116412975	2.25606804150158	0.476682843072886	2.51378806546966	1.80277942458391	3.26355858490072	0.124947093833215	1.75821230044638	0.508359168069755	2.97740902082916	-0.543858570375243	-0.0550850081132637	-2.26388954182513	1.3634444581215	-0.740025981544486	2.03655433696261	-0.910884196796418	1.06822489514455	-3.23754919370941	0.698642535122527
FBgn0003388	shd	4.73741051226029	5.94568286642222	5.49496857782047	5.8189942905732	6.05682067120646	6.5571889131242	6.2676077109628	6.06161234012461	5.56362900693022	5.36463500837594	6.05105210167155	6.1964594483812	5.42418423104827	6.08199170381059	6.45793031136323	4.98459178208242	5.50488683704592	5.53971441552542	6.09524980202218	5.63471837256313	5.5584378856171	4.71719943111638	6.32169581099969	5.93792399533436	6.3882753202727	6.34460546632714	6.58131557607235	6.38130126889163	6.98184827100108	6.09198464950706	6.48388073972777	6.09260601147122	7.38158734920587	7.22361623251962	7.00201245992145	6.41808556445539
FBgn0003390	shf	3.83458381739633	4.37875981384496	4.73619130710559	5.74923202375463	4.1175918424284	4.30897506340443	4.99994608070817	4.06625095255365	4.74812993913155	5.0556318867603	4.41073443895375	5.72578089149702	4.16930100880602	5.50323129313722	3.75217920660446	4.32979115916726	4.13859061342816	4.86855838176661	4.31279350442347	4.64586149260356	4.19505396240104	5.70911556526202	3.36135630372182	5.08077954515488	3.33638199289105	4.10476957410489	2.35089257715759	3.33380090542714	0.996297434955819	2.93533121867755	2.41961785529842	3.76381417269451	1.92425382415852	5.27949274898811	1.02336321668536	4.75547477412699
FBgn0003391	shg	4.60727363784027	1.79059963428823	1.2181272830594	2.89708298202817	2.21163547334332	3.30567116829675	1.58029240535144	3.27544738986002	2.82792612257006	2.94432895211279	1.98632896157447	2.58504289672284	3.46322005735395	2.08019680906178	2.34184825277593	1.93633174832851	1.80533840610595	1.45937150155115	0.900374898250591	2.06172385471841	1.38459245960495	2.42629467019405	2.28486468741369	2.74151850209928	2.16998465749156	3.41362777423614	3.17624522291453	2.90618623427398	2.37048934673751	1.99287253105191	3.11251656155225	2.39024252680474	2.56744524804759	2.98577085157431	2.45958477032653	3.73314475121983
FBgn0003392	shi	5.43679356988271	4.75963541781462	4.674603850294	5.75715207554092	4.70995010877741	4.93840597247096	4.83786185327551	5.05376423749338	5.00089007839362	4.93241105935656	4.61845113754092	5.65184223287572	4.80398384690119	5.15489405775631	4.8903376390914	4.88455654615176	4.87740575755446	4.95839009177988	4.73156872601385	5.18058712294289	4.74257028799603	5.56496006797792	4.51743279228256	5.17086428316253	4.92761455247157	5.38385770861189	4.93732017776229	5.01010678924416	5.18867266303968	5.2765224781198	4.76468197644289	5.83943634377013	5.11646067900463	5.17094007477022	4.94427691850928	5.52452690941259
FBgn0003396	shn	4.80258044918613	4.34225117111197	4.27061274349901	5.34778426097779	5.26093049097112	5.22830040985399	5.94866980184741	4.84395577126288	5.37367220452885	4.84828346520728	5.24141029238244	5.14913764219526	5.2170411348106	4.91933543764114	4.481546246508	4.66277409130657	5.14899743030796	3.71260347612379	5.11984687470511	5.11387925910199	4.58731158850103	5.04834627077505	4.88192898509339	5.00779413205063	4.68603757232187	4.86996965244222	4.91656823125665	5.01416378702185	5.04570011048562	4.41415107243202	4.57805232243166	3.98763099873614	4.94160108932393	5.32911134315984	4.75395188045579	4.46784563629295
FBgn0003401	shu	-0.675787098792927	-1.36675536881364	-3.33938038047853	-1.39662808320181	-1.65360191940385	-1.95827486183321	-3.41653710397842	-1.38933672105296	-1.26922608175138	-2.85918061053388	-1.69371537114888	-1.40418422732624	-2.15167448821341	-1.61973172938777	-1.94013475467999	-2.0703825930281	-1.14917165988522	-1.87593670607608	-1.68051572517828	-4.51186155847736	-4.56634636924681	-3.10420822890503	-2.6705183090037	-1.14361700399938	-1.2746283464699	-0.840413992894552	-2.5665491690473	-2.07972326176738	-0.891445944098144	0.157596276867153	-0.837894544040215	-0.921972170800785	-0.910884196796418	-3.2274367230963	-1.17402500479224	-1.20343400447997
FBgn0003410	sina	3.76216466566467	2.83709060821224	2.74257431302161	3.55822348589892	2.90053199834602	3.32560635066363	2.94338057614609	3.377963313005	3.36478710950985	3.46733794577505	2.97909506113442	3.51374759534055	3.05329129484756	3.3623901060161	3.14290729187472	3.22870838407897	3.13576790748373	3.31570682607841	3.14765843183701	3.47761736934314	3.00156071570556	3.53522101970504	2.94906846773805	3.69565156624564	3.46719276078243	3.3835981634139	3.66666318725371	3.65804673862348	4.15997869364453	3.88128065689894	3.55473132064289	3.81781616907902	4.04452326610434	3.69705093937231	3.60258199480133	3.71460254301544
FBgn0003411	sisA	1.28321107839235	1.94022585639583	1.10315081918002	1.22741689385714	0.94129120164372	-0.638095859898355	0.480313664071931	1.31615478464506	0.66896778357278	4.74866787206677	-0.64721497340234	0.155894062422445	0.566878901841177	-3.89770560522223	5.07169180585758	-0.74415372138562	-0.891314949189036	2.57058969500318	1.25383455375571	1.85941241312178	0.680758173448612	1.83307216055704	1.35853877206469	1.92282463227374	1.94271010479844	0.147013429916378	4.88971747099411	2.29573559502581	2.99103106000171	3.91050643634234	3.69694008243632	2.09020090222631	4.0407138937565	-0.755953318723386	3.14143584085048	1.57605431445579
FBgn0003415	skd	4.35838940664489	3.14520358878382	2.55843460227276	4.26169045406677	3.89661351587749	4.26629180492537	4.05605931195297	4.18412668899261	4.15031918519381	4.12388572170199	3.8004924454229	4.32840984081647	3.81923326212686	3.92253064976893	3.44941082287809	3.979075445901	3.38153691096833	2.71779139656082	4.11126517148626	4.31073256631212	3.23371210228438	4.1576135185998	3.9799518826353	4.53682989723605	3.36492400218131	3.80586865558406	4.14983691824973	4.3200575153713	3.87774806852453	3.46819832301132	3.74843255236785	3.93484716597695	4.10048878841418	4.63583903815847	3.83944678242763	4.3556465345968
FBgn0003416	sl	3.17771732424819	2.56487708963987	2.39696511861811	3.279017214384	3.13620432196171	3.28952228182924	3.02004358952689	3.72436831835935	3.03466326376806	3.0373248190184	2.64108460910121	2.98330725018767	3.040760752235	3.06376265983018	3.00692724037268	2.89074413095998	2.82145908518924	2.81333835009199	3.16859529450859	2.91738800424732	2.79402629325302	3.35156367140204	3.23155421037483	3.25030786764195	2.95972576937212	2.86598352646023	3.77543530948841	3.46999733602486	3.16076064084713	3.24164249239255	3.45493624976353	3.41015744484762	3.736059196396	3.72379803118474	3.63090422665855	3.40917512777873
FBgn0003423	slgA	4.51954263621755	1.8485430446688	2.42116841922204	3.89255325308498	2.92999808690383	3.42874019858105	4.3572815511231	4.25611891489719	3.72453077694046	4.02516439889566	3.04861700229651	3.03134356650449	4.05556637847817	2.50902915203269	4.2443294635083	3.3765390034868	2.55521492194179	2.79003827819312	2.14219599762772	5.56359941900425	2.44357616052932	3.33133434834237	3.03804358985371	4.22612606918285	3.62890946508137	3.68795664992207	4.47031355740618	3.74361297965342	1.89350389198717	3.21064773183854	3.93408067819523	3.67882091100488	3.68816016886936	3.21421274548788	3.94698555066857	4.57194508604816
FBgn0003429	slo	2.96645717769244	-6.68903786814038	-2.41193618008133	-1.54454663803821	-2.14944421301973	-2.30540382347462	-0.64521247766251	-1.79221647441918	1.9329997021274	-0.937351796086305	-1.03270544688477	-0.708154423522633	0.071208407553687	-0.403729244225747	-2.19247782274038	-1.57353527926965	0.964167974972524	-1.52481638776605	-1.49348388910741	-0.846994348920001	-0.749082122846077	-0.473243459383065	-1.96960684234926	-1.14361700399938	-2.6343597971212	-0.431649086557965	-2.95423790909857	-2.77781328077267	-0.439105545056226	-3.18163260219641	-2.02734301824912	-0.786879023299268	-0.257637327596283	-0.879339224267823	-3.23754919370941	-1.20343400447997
FBgn0003435	sm	3.65331111557976	0.193965591765499	0.945209696394221	2.52271263421757	1.94920466027293	1.77470482754047	-0.308786633372367	4.58537275027965	3.25272910321708	2.05022782503584	1.91938279474348	1.65792155313199	2.3007295827983	2.89032844294184	3.65015711203381	1.66663292207461	2.50002540943792	0.85715525780212	0.900374898250591	1.54183457637074	0.793310325872739	2.54523572223725	0.981662035787703	2.97198961405695	4.17975261538285	4.23940743373448	5.73857997813084	4.16448639111495	2.51110033826781	4.39014520016334	4.97203655927077	4.67242440770077	4.44404844506149	2.64873509535559	4.86780351167962	4.89581445348614
FBgn0003444	smo	3.41293320443826	2.50608185665677	2.61198593545531	3.279017214384	3.30314035710006	3.42874019858105	3.2665193476532	3.36064968751323	3.23421212036248	3.11937958814259	3.14455484782035	3.15574721198674	3.17295158723549	3.1870891882324	2.94560231959376	3.07519635700865	3.55943401629402	2.5053227933897	3.43367859684648	3.24804699345863	3.45089591166154	3.24745527835854	3.08890848516122	3.12067828038068	3.30726389746944	2.92277173968202	3.15707237332962	3.39108005010484	3.6981682154754	3.0535818964841	3.29097048472481	2.86057089261387	3.62849975620747	3.56127398422227	3.14928934689049	3.00605799801043
FBgn0003447	sn	3.69509954052326	0.362531822965441	0.475949489547095	1.606304668383	0.845577966517643	1.72753531754436	0.826087646094897	0.210191206375654	2.85241525308694	0.901108260983719	0.121239460423325	3.38563566266992	1.22820532493521	0.839246807281745	0.820480951067976	0.743112378279781	1.45685045830039	-0.195879698848762	0.431203244622557	0.184384996432555	0.709730056997161	0.893273592809377	1.11852173430013	-0.159145942362342	0.55864624467782	2.3177099137762	0.487440087717025	0.250241055248761	3.48450990139043	3.06228896869871	2.14006982891523	3.41717148772156	1.89078794334955	1.86793094194325	0.096717321459184	2.21327672294468
FBgn0003448	sna	0.0522163100069033	-6.68903786814038	-2.80238073560937	-3.57834407487393	-1.18079882838959	-3.94956106482071	-6.68903786814038	-6.68903786814037	-1.26922608175138	-3.7611342224147	-6.68903786814038	-6.68903786814037	-6.68903786814038	-6.68903786814037	-6.68903786814037	-6.68903786814037	-6.68903786814038	-2.64530611078446	-6.68903786814037	-6.68903786814037	-6.68903786814037	-2.16561455043308	-6.68903786814038	-6.68903786814037	-6.68903786814037	-2.68004819267626	-6.68903786814038	-6.68903786814038	-6.68903786814038	-6.68903786814038	-6.68903786814038	-3.1416433559038	-6.68903786814037	-2.29444768950736	-6.68903786814037	-4.26128427312495
FBgn0003449	snf	4.48819186337644	4.45534633111142	4.59970454862944	4.00324846354533	4.2284686264302	3.90746087735329	4.17817848895907	3.9349587618067	4.23967095706371	3.90383384533318	4.16318401304205	3.73656896008366	4.2959658848545	4.25081382207544	3.85164570117422	3.80477698769224	4.66301055885053	4.61816960706188	3.95534140763992	3.93268042692583	4.51529169844108	3.91073012703143	4.05008510548371	3.64547043536747	4.19175207488443	4.1230601470601	3.89983292949812	3.69389656993647	4.18118376112729	4.19016655755165	4.15369233281362	4.13529881585585	4.04832260645647	3.93081437915577	4.14064334615828	3.84392756916091
FBgn0003459	stwl	1.75650773641396	0.889696412199329	0.841417559706203	1.74019750037168	1.5843780185042	1.9076107542503	1.21326459800578	1.43671831069557	1.64600559171165	1.25096089293848	1.76270702323985	1.37109715550574	1.61382347051677	1.05388965801655	1.97836586434357	1.55891568441773	1.65175546573695	0.796090269681102	1.81044161278178	1.98914073305279	0.73813156885949	1.36066628787305	1.99599552917469	1.829096667592	1.45115112901628	1.69120767080807	1.87552663893098	1.82734515025815	0.734664155063895	1.79812525793548	1.46389993568079	1.75587526275349	1.65200261817816	1.74796976807646	1.35753787339372	1.40157258802755
FBgn0003460	so	1.87436364925882	-6.68903786814038	-2.80238073560937	-2.10925812707915	-2.61026892641204	-0.0812522173278892	-1.36767281373486	-2.601983102113	-2.54146751387338	-3.7611342224147	-6.68903786814038	-2.0352679755874	-0.389394048373933	-3.89770560522223	-3.42159024807091	-3.21652632521506	-2.1184897516601	-3.03147562836016	-2.45464224710977	-2.77345006603463	-3.74228579214188	-4.46675932732835	-3.21164441028722	-0.941290860500752	-6.68903786814037	-1.56078479173775	-4.33728389007738	-2.77781328077267	-1.86573900070548	-3.18163260219641	-2.27902249708621	-3.1416433559038	-3.37004837296165	-6.68903786814037	-4.11135472677395	-1.5173347079959
FBgn0003462	Sod1	7.99477923957024	8.52602418058815	8.60940369005928	7.76581775194491	8.39531426069632	7.86972328914475	8.13305507761813	7.94285358931173	8.17488386792371	8.12561771122715	8.2074295400522	7.87415333567089	8.21357560188837	7.96688602506405	8.44661490235989	7.92597218293917	7.97485952045007	8.41376513590097	8.20579480224472	7.8882045587234	8.28104430274093	7.61371787032885	8.11365425486145	7.61664076979567	8.56635113535001	8.30446652051766	8.26407398785566	8.00310828719044	8.73906176051072	8.4661539586819	8.41472073862909	8.1128462898363	8.43548960080154	8.48843004195555	8.27345194312813	7.69006930163435
FBgn0003463	sog	4.12353442741227	3.65853144837918	3.70749248134956	4.13369307668014	4.27284014273747	4.81972658134844	4.224271656739	4.9212767257413	4.54025247530063	3.81797213897546	4.67365927889768	4.89052936197151	4.23677230218001	4.070339497251	3.92497086047576	4.93467163637234	3.70319665694145	3.83148986460683	4.51160696163023	5.23783472370405	3.22871658225019	4.16048299691398	4.31867278471773	4.88507786197935	3.53155427933449	4.43997234811303	3.81266889495392	3.74361297965342	3.54301239885373	3.82099064185697	4.48750967605329	3.99233513037519	3.75942525365189	4.94406984176259	3.8682823033223	4.81325889499505
FBgn0003464	sol	4.12012972234871	2.74855699922477	2.33461849139668	4.09671955841452	3.18590344732124	3.72436522550338	2.65689927196201	3.79374002048603	3.4094839798058	3.85995121441456	3.13966142639796	3.30975912187349	3.42516080604357	2.91798432446382	3.9757021468549	3.52704693188093	2.83043558255385	2.7503485666665	3.24943046904558	4.03837776596562	2.62941630127872	3.21469918848874	3.53036358491092	3.95850610679645	3.55031585109631	3.47187444924418	3.71116088097536	3.85184929089238	3.47595532357396	2.83727954385088	3.23189513098355	3.36734162162257	3.34318621756102	3.62509487063328	3.32598525691753	4.19103263571846
FBgn0003475	spir	2.43083002423515	1.12670730474284	0.428978837973464	2.46585472356816	1.32523589281748	1.49381495667967	-0.385827288948365	1.27977288297837	1.33449583304985	1.51625047516922	1.03271510411762	1.94801340933787	0.879900266885207	1.05388965801655	2.41153939337556	1.00005427865152	0.0348271882606475	0.631061986687964	0.645490972909524	1.17821953262855	1.71976197568999	0.778423560446445	1.21326786478341	2.44920708637872	1.82437732909466	2.07624917972236	2.46961673225145	2.1992569247296	2.86566004781048	2.38868681969672	1.93311819819898	2.44617495444818	2.42274619715884	2.58013110160403	2.69240450321031	1.82107602940967
FBgn0003479	spn-A	2.21799898757806	2.55330817190269	3.1714291956714	1.96199190430879	2.51362704471862	2.25397887865142	2.18382999561517	2.40064176345246	2.35476051887127	1.993332999785	2.25421844027005	2.15731527276117	1.89013447922641	2.2809734010255	2.58243196979928	2.46572194952941	2.17308064795151	2.4066440493052	2.69757540948521	2.31036426708478	2.29854893132131	2.38763305692263	2.25548006705341	1.973770546286	2.30867570451969	2.33873088213341	2.22151495991769	1.86377252483173	2.06301068530481	2.48249458130833	2.62642616552935	2.40443023777827	2.48012982574095	2.13032676806447	2.01991972790909	2.27785016227343
FBgn0003480	spn-B	1.07389426289597	-0.066626247895644	1.01047526064221	-0.215953038652514	1.00912659918864	0.707646453052767	-0.553470448220812	-0.2399051156349	0.429557735995616	0.438294096545461	-0.139226205764239	0.631510785104843	0.071208407553687	-0.1997467826196	0.187442909841298	0.464793409529287	-0.0286828896548797	-0.195879698848762	0.645490972909524	0.0481114099096553	0.558676557672862	-0.337505595399823	-0.329684215471871	0.305995916340237	0.607239376577886	0.0483794402061799	0.26670892823049	0.716457203251431	0.551384948428604	0.0213457318113457	-0.131500372432918	0.064720644870524	-0.184472783919489	0.0412463923098557	-0.0394792433264675	0.452329452323408
FBgn0003483	spn-E	0.313001443318453	-1.36675536881364	-1.85199312839705	-2.36027698213184	-1.65360191940385	-1.55688525443605	-1.36767281373486	-1.17218629040221	-0.898512755198311	-1.23074621279478	-2.64917928623298	-2.24813977818027	-0.775999542234284	-0.298135880696485	0.133467300983997	-0.395617066556281	-0.16476082774208	-1.11987251741117	-0.703100934619286	-1.51005441194152	-2.53723720719663	-0.337505595399823	-0.997251327593449	-1.82487769347913	-1.6784337212306	0.193911747841268	-1.16081382629371	-0.356525673403706	-1.55403878140693	-0.59274338464674	-0.648376881281427	-2.59841071830978	-1.88483167498854	-6.68903786814037	-1.52760903153317	-1.3518638530107
FBgn0003495	spz	5.26245463078609	5.67515231678826	5.0762289294686	6.45376595480819	5.44975679196157	6.13685154128456	5.8344366683342	5.53579633730412	4.79310142005637	6.22686659114049	6.14866128083285	7.29435629420142	5.77754062995324	6.35311862364992	5.6201809377737	6.78182503992159	6.44022714901919	7.11513174435307	5.98940136439004	6.84714375832627	5.95158506677215	6.6827753091227	6.65839898613544	7.06072284890819	5.76821303106954	6.0778335767537	5.07307839930544	6.18564814877962	5.62182351055128	6.17059166727705	5.01472049540145	7.12553117232592	5.42192774885695	6.33415450541157	5.78301421744126	6.31953329104988
FBgn0003502	Btk29A	4.31139536082295	3.22757794512028	4.13084876155247	4.39456511941221	3.53175127327784	3.96451722869138	3.38140055028376	4.36214556074014	3.96809523540975	3.61796054515324	4.51455280798687	3.83119672994566	3.75164209013716	3.39030090883992	4.44877069944995	4.03757540194931	3.74652124466925	3.86160527948738	4.32527838353115	4.55867946132134	3.36699415507376	2.98794971315256	4.28271118159492	3.65330513263731	4.48942499854664	3.98654528360891	4.45731021038198	4.59385917725024	4.98368951064828	4.49355040653	4.17580318926392	3.6493394741082	4.96992096529712	4.79312786075584	4.441777720835	3.92680951111297
FBgn0003507	srp	6.88477786337379	6.83106932996716	7.02796454625735	7.467932122641	7.54497197603791	7.45606283325997	7.73540383655324	7.33242812893142	6.96075819850316	6.88709746488602	7.54603801784354	7.19504667389804	7.44608384413395	7.30173153098137	7.30142689773069	7.39554753761819	7.31901457764746	6.78716147375309	8.03246924490623	7.94806854476545	7.16690079689568	7.23794698945076	7.85879486039774	7.61989302304659	6.74316004607983	7.15901380013244	7.37060143106344	7.52746790440549	7.07471471634166	6.92409453385639	7.30045290704445	7.18940112646946	7.2334367256972	7.63146740482094	7.55828415722636	7.06285670412515
FBgn0003512	Sry-delta	3.47821582829131	3.76767977887632	3.88330015374917	2.96019636335092	3.61393268844947	3.51460783539951	3.58184814676746	3.48969159751814	3.75082293818673	3.59137001637014	3.80976382639465	3.11174067956126	3.35604118064371	3.2406379357218	3.06575135195057	3.0240309963686	3.38763144965064	3.25460377635436	3.39274409094031	2.85067234506404	3.29234683774675	2.98794971315256	2.99424183884443	2.87481673515329	3.21620812590943	3.0556708043572	2.5983872608393	2.61709404535201	3.17139638889302	3.13011606966917	3.35880886769181	3.01649263370038	2.49133765472329	2.48326929355478	2.97465856751818	2.60424666483423
FBgn0003513	ss	-0.339460179892725	-3.26244343206509	-6.68903786814038	-3.57834407487393	-6.68903786814037	-3.43846709764615	-3.41653710397842	-3.80188758114113	-6.68903786814038	-4.58301827382698	-6.68903786814038	-2.80026634774106	-1.30572573338167	-6.68903786814037	-4.27904805895142	-4.56248531995447	-3.35210310193887	-6.68903786814037	-6.68903786814037	-6.68903786814037	-6.68903786814037	-4.46675932732835	-4.0876018362529	-6.68903786814037	-4.05537130254696	-2.12526867858812	-6.68903786814038	-6.68903786814038	-0.724405751842928	-6.68903786814038	-3.50258805112401	-6.68903786814038	-4.23227745630815	-3.2274367230963	-6.68903786814037	-4.26128427312495
FBgn0003514	sqh	5.23596056765007	5.56136483775898	5.62308432219563	6.04688093355749	5.51828906200043	5.62244410681795	5.39053609456062	6.06762688451365	5.40159875058951	5.87820876149966	5.53861538228812	5.97563416518918	5.63996819347451	5.49957505194827	5.87167422091284	5.44525412033444	5.32762257109496	6.08882198715338	5.41529465128062	5.93521693264815	5.47335580210518	6.02234079895481	5.47790851788527	6.11573115286143	6.36726727569707	6.06685210905601	7.0113708167121	6.32198915736135	6.77163310612133	6.82396986980272	6.89285323811836	6.90814275116444	7.0275134966082	6.15510899358	7.03682691067292	6.95936369291821
FBgn0003515	st	3.60053585350624	4.38203342183528	2.7898126332442	-1.13974225014232	1.72549633985554	1.84268771771367	-0.308786633372367	1.94642910416621	-1.26922608175138	2.56935976491896	-1.69371537114888	2.11335728066063	1.2501412004324	2.62095585846572	0.887235218942427	4.20772428286005	-2.42531816607081	-1.87593670607608	0.0649907801634193	-1.03605098481069	-1.72577136761727	0.999650992435958	0.520398145272544	2.25692771740746	2.75929663970952	4.16779708361554	-0.543858570375243	4.03470600921753	1.61052880881271	0.221181501334915	-1.62662602071434	1.82078763149809	-6.68903786814037	2.13032676806447	-0.547906935806394	-1.3518638530107
FBgn0003517	sta	11.2516318676242	11.5416961820427	11.528673762063	11.0323172813567	11.0795396723754	10.9795225916693	11.0323894274101	10.8685022387396	11.0818404121281	10.9772025644814	11.3844563412066	11.0297776067478	11.2457289328484	11.0010594639102	11.1817815467257	11.2462797500564	11.1651405317443	11.5721390345263	11.1608821012935	11.5001803371219	11.2979098511178	10.9606978446465	11.32603335541	10.9254466081186	11.2807391157222	11.0732302654634	10.8334829780803	11.0506520942834	10.7439999876891	10.7835323959517	10.8402801973807	10.8978842379246	10.6402577658985	11.153536245455	11.1283551104169	10.8727627581703
FBgn0003520	stau	4.79192118286406	2.62136972951558	3.0211828871741	3.69644311495489	3.02043822584427	3.52499066078322	3.48780468832919	3.82563729306197	3.69775055004372	3.52065526552656	3.29737662209953	3.42662542164959	3.4395509407213	3.44074481764252	3.43274696494394	3.08632415299643	3.28035114418039	3.30478794463346	3.04572280118585	3.18445474636994	3.99775400084043	3.60849785525057	3.62531305115966	3.7514638209885	3.13567612985938	3.45271899856573	3.992883788104	3.74849167454429	3.46734971796732	3.65822611722503	3.46523218289485	3.70771194031019	3.67347476419848	3.79615472210462	3.69669169008107	3.99369884093399
FBgn0003525	stg	4.12012972234871	1.7506360372519	0.380427322472389	2.12999400023914	1.86627820215138	2.49133048363222	0.245063125159258	1.35164172982176	1.8543499801617	1.59484586919949	-0.517875872513947	2.51074141522881	1.61382347051677	1.24069511706447	1.18129052829116	0.531447027184061	1.45685045830039	2.22165047897445	0.0649907801634193	1.41827675624555	0.38993767060616	1.64918262397829	1.2731426989436	1.973770546286	2.63590662708758	1.94532038192896	1.50283841622685	0.755755565612069	2.37048934673751	1.89878248342837	2.2749456996364	1.77783884015316	2.05085567473332	2.03101919114555	0.335712400073731	2.47800894754513
FBgn0003527	stil	-4.29964487451106	-1.76982315503196	-4.20437580199613	-6.68903786814038	-6.68903786814037	-3.94956106482071	-2.18708952597128	-2.90284366651449	-6.68903786814038	-3.7611342224147	-2.64917928623298	-6.68903786814037	-2.70590237012637	-0.517665843678778	-1.37316912412471	-2.0703825930281	-0.777834111408365	-3.56037935574748	-1.49348388910741	-4.51186155847736	-4.56634636924681	-0.979521790680923	-4.0876018362529	-3.68343686370639	-1.93254496812924	-0.938162494824354	-4.33728389007738	-2.77781328077267	-1.55403878140693	-0.964942849759726	-0.403913890450624	-3.1416433559038	-3.37004837296165	-3.2274367230963	-6.68903786814037	-3.40199419423242
FBgn0003545	sub	2.09851979476662	-3.26244343206509	-2.80238073560937	-0.415152977540363	0.162269141155416	0.319517627077237	-0.7431870222627	-0.137950811154305	0.340029551384392	-1.0286772421454	-2.40083801092795	-0.240633437365558	-1.07004514515042	-0.707454131440381	-0.967214954221051	-0.167019070961689	-0.891314949189036	-0.804034671740789	-3.37996204811072	-0.761011699675518	-1.88992706003519	-1.19732649116396	-0.329684215471871	-0.397318137408365	-0.824452140074722	0.594282983756401	-0.924623261277842	-0.534712975310215	0.0955267442813019	0.0213457318113457	0.0436090198050237	-0.549587076463438	-0.334711476611038	-1.01427297872558	-4.11135472677395	0.359901154370316
FBgn0003557	Su(dx)	4.57032591279244	4.99590978207252	4.02822197352831	4.85196761869894	4.29112217908361	4.24132213990717	4.44331299202331	4.74233967754941	4.41431937426919	5.16142489476865	3.92800528296353	5.0359591970532	4.30908687134823	5.00306369511544	4.87191299516506	3.71083579219326	3.82046973830655	4.69753419639137	4.15038191262216	4.01419544774	3.87842926588979	5.601316117579	4.02853246742983	4.44953704373023	4.17573051388341	4.33142222442654	5.38740219842107	4.97723343065636	4.53419541811356	5.01468216308918	4.90932060349726	4.76054453747583	5.01527245869088	4.83298387231788	4.98653545752879	4.23398021053509
FBgn0003559	su(f)	4.78548761450991	4.50723589355847	4.44599722107415	4.58680969612991	4.72515759878616	4.7208285537095	4.63099741622329	4.84706733387849	4.75896527711512	4.83377259402078	4.8169487546649	4.546576657834	4.63087388790037	4.7011190053964	4.62291569331717	4.84087424973241	4.73409128094511	4.53184444298754	4.49788583871157	4.82335571801182	4.69808296639396	4.79127087613387	4.69209599564571	4.50471084275722	4.48618074101301	4.56787937946711	4.55086959383624	4.38415741708725	4.2277854094059	4.27875221583159	4.58042226566892	4.42001275430601	4.41491520882449	4.66924916020223	4.441777720835	4.86040800722896
FBgn0003567	su(Hw)	4.84444699498652	4.86165143921709	4.74580582387193	4.35074701876935	4.88865972139211	4.71781462521684	4.93014629838955	4.97630870990328	5.07906177072611	4.80430551380476	4.69048736217557	4.42597510578979	4.97014087674263	4.67704243602356	4.26644104789259	4.53458777522262	4.74837033082634	4.45738274650186	5.00813090147235	4.35231985786688	4.73025149002847	4.66561759114544	4.52975839837875	4.27264493724344	4.96538408447912	4.55894991636001	5.06795484527648	4.64969042419463	4.57080921163425	4.9481225093408	4.95021148461927	4.98010297427407	4.61518338974537	4.0623784281837	4.61624262973951	4.56678548798979
FBgn0003575	su(sable)	3.77521153465318	3.64224221838458	3.50724855121757	4.58012808488181	4.49414319723326	4.87353115038908	4.46266974763588	5.01417275069858	4.18929231895987	4.47711779574309	4.93744850936872	4.86921133653526	4.2201979915318	4.02781871241834	4.59072967818673	5.58518195488938	3.88220445144457	3.6098949139871	4.67659993854992	5.69585933066853	4.0665626199041	4.00952194543333	4.79013257081265	4.83256635656292	4.25411622556476	3.67974234250687	4.23153667805704	4.48406638122817	4.4796123659431	4.33731819899715	3.95979478356875	4.03399601129477	4.11142600674838	4.35363702044154	4.19476991071601	4.6666263865652
FBgn0003598	Su(var)3-7	4.09259889541755	3.35298442926051	3.43182440645527	3.52613801697234	3.75232242486311	3.59565055382775	3.7800268761234	3.57097804239294	3.80619692097352	3.63665812969806	3.07448879690815	3.18789300894041	3.92529136058463	3.37041987204036	3.27964580792413	3.19312176241126	3.87354530253266	3.12403900123914	3.72504532554407	3.03021285764755	3.17778630481148	3.67823205242273	3.31225580030018	3.37872672442971	3.68091616513809	3.78687380008447	3.91132113408217	3.86088837803087	3.67593215325082	3.53227372883668	3.51067566241148	3.70771194031019	3.98233231316049	3.43098938685381	3.71268027519593	3.6231183820486
FBgn0003607	Su(var)205	5.8359255540293	5.44879704513267	5.47487535776949	5.21031507126383	5.46090271321681	5.38850285420438	5.15417503295489	5.33324322536453	5.59903466702183	5.4726471383097	5.25278516898299	5.23240920003243	5.59675061905568	5.42539804799899	5.24872857305366	5.32475290123563	5.43451290505606	5.89313416435296	5.22186194463259	5.33132881562691	5.4488630131367	5.41683482549815	5.22854823319635	5.29874882462828	5.46624423639935	5.4138819733248	5.50832768196867	5.15677512262186	5.25267251613701	5.46232485981573	5.52583011597828	5.64701261676841	5.19910150848658	5.20551111414783	5.4948254051506	5.60852376682997
FBgn0003612	Su(var)2-10	4.50916789198271	3.72706712467268	3.74632685679487	4.11532475938747	4.06278098000511	4.07698835612876	4.12015310204339	4.00627909166608	4.28235382086263	4.13707791548725	3.84926524282306	4.10813463712501	4.18646695588262	4.02018320168292	3.72049340580037	4.05467262183774	4.13134487354276	3.77327093949538	4.23221547740033	4.16458697582794	4.00945242878865	4.28928939827848	3.83352620473195	4.15892237569114	3.7528743280383	3.76762551349643	4.19126505263895	4.08956591785359	3.98413135261281	3.97648201957477	3.81837080559438	3.9102008746422	4.00205651145571	3.7552534220065	3.84912280234384	4.086753387495
FBgn0003638	su(w[a])	5.41055539644478	4.26279230084561	4.01635495549272	5.08848512506066	4.981645823607	4.93970004096962	4.77288712882589	5.15012614944514	5.1646680051172	4.82401695539081	4.73171833526998	4.90349327636677	5.15880105236442	4.78911193694131	4.70616225916876	4.63651857829904	4.53432875531233	4.14176259850238	4.72922182831544	4.82335571801182	4.53363652176863	4.63086560981332	4.91519432742763	4.98779450858905	5.16523632257374	5.0496359357795	5.14782518977426	5.01618801566471	4.67911636663694	4.49355040653	4.65652329401964	4.79326091244697	4.60490083287897	4.99984823535824	4.81940272625991	5.28478313802318
FBgn0003651	svp	6.5402571544995	6.03573283584551	6.58862580819706	6.83064660878208	6.45872361938266	6.6077226459079	6.79012287008532	6.93708179408121	6.45771792018429	6.33385659932523	6.59362993168017	6.70728364505794	6.66096282730609	6.49575459197805	6.74734561885336	6.77582326368731	6.66698791734522	6.39132438783074	7.10377904895863	7.1294933773912	6.83549883939479	6.66368825998286	7.09619981623828	6.54640493660507	7.16392920844576	7.03691241538214	6.80514190226287	7.03894582768313	7.04682734377632	7.11978211773955	7.06900214907838	6.18179533709313	6.46077397628722	6.9962331358168	7.09998593343518	6.23342281483875
FBgn0003654	sw	3.79242582734372	3.8265324045169	3.83907175119881	4.08418144235456	3.74570931646696	3.83976106684681	3.79319301191013	3.94950767892902	3.91094969659041	3.84394964381011	3.64687749924289	4.16576343962183	3.87676604276303	3.85831810369416	3.86412829594569	3.71442640063047	3.91210862273957	3.45060814790865	3.89380543136432	3.79042245433068	3.93165995472469	3.94108440792659	3.98443652172448	4.08843459399027	4.04513490471053	3.99980346447921	4.11713940897718	3.90961570837984	4.06620922647919	4.23706309392134	4.31323638159429	4.11818413838539	4.21308536077511	3.85541137471163	4.33564966659235	4.0391145956679
FBgn0003656	sws	5.19932321035393	4.95692765540034	4.66196446050272	5.46605654311014	5.2304659227052	5.23147383788866	5.62336223343931	5.68497043564373	5.44652752606099	5.03181530929213	4.97089334684695	5.37069601181314	5.30742708827594	5.41670032095859	5.04270037592671	5.20734588451039	5.12000555993756	4.71000250319627	5.56755693385804	5.52454205397444	5.36027862366448	5.18988988140062	6.03978880016544	5.26079044679524	5.33353934933421	5.18927269168776	5.51210521775473	5.81669516744385	6.13921682824731	6.00997218224304	5.67299909604792	5.25720412371525	5.74700870172085	5.42350491121089	5.57427077949122	4.9971008186458
FBgn0003660	Syb	5.9136966937406	6.45019731373744	6.63592683658451	6.94297137840737	6.37013302470157	6.2174837301956	6.2366189388538	6.34302208527245	6.12983168181572	6.73054551178592	6.30161860002275	6.90314285631892	6.3799338735989	6.64264018867115	6.89303278174121	6.18662243035022	6.08927933970458	7.14183648082284	6.09798093074254	6.48259019834421	6.36808134143417	6.81840539974576	6.01260215868664	6.70746267790295	6.76071957847462	6.83165234988865	6.85952803331673	6.33014823321311	7.13300924908643	7.55562830765776	6.80539775041428	7.38004844120281	7.02655080866244	6.88924196819335	6.88401222643152	7.08287405845441
FBgn0003676	CCT1	6.8032665215954	6.98000286627822	6.66281946696004	6.29145549800267	6.80249112372498	6.36251608994203	6.70328345420653	6.26839242982839	6.57701478007684	6.74267889359709	6.43291915176763	5.31599190507034	6.78165533334858	6.9059275212873	5.91531157772426	5.93444302715848	6.9447483483067	7.03233080418891	6.62535105612466	5.75815897788064	6.63769826971093	6.82655810183525	5.8464044057829	5.65442461222981	6.13945552374837	5.96321988111461	6.10740787627578	5.95502055287896	5.62376093365694	6.17461257916148	6.17757284222429	5.97988145247592	5.86803002675224	5.12552507403991	5.59310705454057	5.89145828617378
FBgn0003687	Tbp	2.50579993897259	2.79841145626376	2.98104244855924	2.34493995486934	2.98718401510037	2.58692976682129	2.87071825079248	2.61293968533314	2.93116769007272	2.52187304136413	2.32489937303973	2.16809863635017	2.68584726613233	2.86781557178075	2.48880660617407	2.12080990840028	3.12121125647496	3.04094026396168	2.83488297695186	2.28026185024038	2.94785575687478	2.85255935804584	2.34189716500495	2.37534125060475	2.74850541178554	2.45880397518026	2.88142931416512	2.67973281751902	2.57657966373925	2.71008082083164	2.85503506806017	2.48674566846465	2.33837003833877	2.26753993484291	2.73477706927315	2.66345125170159
FBgn0003701	thr	1.64720990863469	-2.72291335354504	-6.68903786814038	-1.13974225014232	-2.14944421301973	-0.213087954421867	-1.2192823852473	-1.6450641917228	-0.436285895868708	-1.74674995570564	-2.40083801092795	-0.708154423522633	-0.775999542234284	-0.84944270262967	-1.37316912412471	-0.220863202435088	-0.482775810045116	-1.37684227560634	-1.3279398919477	-2.47077012450512	-2.83901592154762	-0.62309145469531	-0.862287405304303	-0.397318137408365	-1.93254496812924	0.193911747841268	-1.4433900607181	-1.42398818675583	-0.0952500715285175	-1.28006379547018	-0.0707381557581001	-1.42523607123271	-1.16867032529952	-1.73253217387074	-2.30504271799602	-0.369819242284872
FBgn0003714	tko	4.82784588456875	5.79050583800869	5.51759472672664	4.41473376827251	4.99146188293615	4.92801142373686	5.24321469433509	4.59095153380249	5.14992542464465	5.11417524283893	5.40327788093595	4.73604439048419	5.24461984689589	5.22742150185826	4.92649570297183	5.45172217980643	5.61807420808609	5.84871892137745	5.31400860099593	5.37826811060946	5.56340653969191	5.17435824909607	5.43431911671533	4.56824942325257	4.23104443098116	4.58996419089055	3.87657838120973	4.40284488940815	3.82483474563814	4.08300469458027	4.22813102245806	4.50476456139892	3.6685462215303	4.04126748028464	4.14457760073655	3.91467671746722
FBgn0003716	tkv	4.30541199394316	3.13747643686794	3.36477190742401	3.88534448190263	3.65333204336135	3.99222094104177	3.80190415323951	3.69703807613725	3.4094839798058	3.30849569484179	3.9809466290695	4.34037673062928	3.62725360128734	3.26237630969207	3.03663908547392	4.15055948268945	3.13576790748373	3.27152653740844	3.78502700604268	3.7360135357355	3.09785234386775	3.26888665670914	4.06709835222483	3.91028152910565	3.73111315985327	4.08934827190605	3.74579654491828	4.00239468945122	4.23287165844193	3.7034566425359	3.781767369504	3.42415159489491	4.19263202804345	4.3740432470045	3.86351622945043	4.3734861388953
FBgn0003719	tld	2.49532553437727	0.996072476429288	0.380427322472389	2.10538701981599	1.96067156232381	2.30306816952437	1.53920526736682	3.09875796261103	0.429557735995616	1.10821037748421	3.22067312698972	2.75917325504583	1.29303702407139	1.35841110187346	1.09919100008801	3.47295986975902	-0.315023449563884	0.886745068144597	0.997183480311027	3.53398254366073	-0.672316988634406	0.443532146676451	2.89292439957484	2.79207247985334	0.346039522930568	1.21077313358665	0.0059970799251351	1.49715563813361	-0.0952500715285175	-0.129127419574213	0.384682950351946	0.546322765247008	-0.184472783919489	2.60336346967356	1.18490267641655	2.06014063927254
FBgn0003721	Tm1	7.15604527060088	6.85187746287952	6.95523922024892	7.23718408170174	7.07891744057135	7.24826710088625	7.39064705221179	7.42851250440826	6.95370169078296	7.37889040672433	6.93604824296129	6.95543320508341	7.1588698893703	7.24198836992696	7.3499382889224	7.0198817352695	7.4239290378934	7.2310518617338	7.0638256753036	6.97127345898563	7.0700278783735	7.02104965742451	6.98981036387206	7.25022174466977	7.24582184007894	7.15346320837846	7.96429442732129	7.4332750904238	6.83404734159566	7.26215008836327	7.65238198094079	7.7924825108049	7.81251577953987	6.78895500659893	7.77078327757139	7.68917924876504
FBgn0003731	Egfr	6.6098809288684	5.69765961134001	5.98559135617738	6.46831266291055	6.17966027328926	6.42344713008591	6.21802653038674	6.36652271506502	6.69511588919515	6.22933241826989	5.20907507502013	6.17523603327092	6.54263717486187	6.4893167245504	5.42757646920606	6.13798685055446	5.81859993019526	5.5385497853901	5.94458504463866	6.23372780349137	6.63345199036313	6.86224510075947	5.69319599833277	5.52909639337124	6.73429947792598	6.59226650249582	6.69590536802285	6.4540364890058	6.80701945339219	6.61275469747873	6.3829539775365	6.31825134765784	6.39888444837875	6.8779740975792	6.23720443479876	5.91296502903647
FBgn0003733	tor	-1.56326487820739	-6.68903786814038	-1.85199312839705	-0.646331799713969	0.894228180747026	-0.16779084199968	-3.41653710397842	-2.601983102113	-4.31586028581579	-2.85918061053388	-3.84519799249945	-4.53419624906438	-6.68903786814038	-3.89770560522223	-6.68903786814037	-3.21652632521506	-6.68903786814038	-2.34098020494181	-4.24128539303981	-4.51186155847736	-3.22108414757108	-2.41615681686856	-6.68903786814038	-6.68903786814037	-4.05537130254696	-2.37615400939605	-2.95423790909857	-1.8265736652321	-2.26388954182513	-6.68903786814038	-1.46150628353685	-1.42523607123271	-2.83409691058169	-3.2274367230963	-4.11135472677395	-2.86715938028712
FBgn0003741	tra	1.20823068501693	0.252370270943463	0.16802008891543	0.0129645963786217	-0.00609486835357845	0.186309234918041	0.295282319122773	-0.667096967362859	0.429557735995616	-0.30316728647092	-0.187604913421354	-1.28174050002529	0.635152561898135	0.614297435423429	-0.748732963798277	-1.43981994930155	0.551517459298866	-1.24264358067393	-0.0593255004277455	-1.25367265894017	0.0253004931570915	-0.337505595399823	-0.519821205606942	-0.941290860500752	0.508359168069755	0.283368540393719	0.218200035552199	0.502100341901851	0.414835200973634	0.340515835718627	0.730309516818186	0.596618646992168	0.39518353041609	0.0412463923098557	-0.653250583204114	0.0990441308020506
FBgn0003742	tra2	3.99931249063081	3.91054088317376	4.22322016726237	3.62032990793907	3.88462382247433	3.83141939070123	3.93457122714016	3.80017614319657	4.0515449887389	3.69491224816319	4.00536179932321	3.58387731299218	3.93886114571145	4.08261077363337	3.60624820824591	3.61419818517927	4.44363814445835	4.27640229227663	4.10765594555199	3.93268042692583	4.27960649578864	4.08998942821868	3.6021550775148	3.59754716498327	4.0756746207692	4.0643260999669	3.7837928802898	3.63188309280055	3.53479874663763	3.87635161079473	3.56912256600504	3.92995147626541	3.67838652725863	3.63640133061438	3.55607714719942	3.75145166697
FBgn0003744	trc	4.27817544338227	3.9813176789891	4.25049196757305	4.1697426635857	4.3424282066688	4.31297503991114	4.45440577605403	4.54378888469251	4.28535481515798	4.25793880295277	4.24063771871784	4.2820082634153	4.20904171189811	4.31670780817001	4.41805796637429	4.29664046506732	4.24312400027315	4.1448272198132	4.40683824762789	4.32800217018339	4.3341170728821	4.17758103642635	4.09224785200702	4.23919915336842	4.0842828151933	4.03242546340061	4.06666021480028	4.1237623843024	4.44057678595142	4.36924594495464	4.03775000113851	4.16476948321042	4.44404844506149	4.26536039286664	4.31135552561856	4.24371222379276
FBgn0003748	Treh	5.84729570490983	5.96981600852283	5.92869201234099	6.36520853132432	5.98704275084114	5.74000550505678	6.31706143704331	6.27822319252976	6.01158585723211	6.19126277288978	5.91805815691543	6.32005287524658	5.95580432321678	6.09234527135031	5.9940908670089	6.21160981265609	6.18861433648163	5.96944474065708	6.32397774522202	6.66596012183668	6.34460652306151	6.28152230062651	5.92199331769163	6.38815257494236	6.44451816036042	6.12321561055499	6.157309216484	6.00276143806718	7.1870754328119	7.30404863641787	6.83348764678108	6.754630534119	7.14261227931628	6.39699368377941	6.83433559353197	6.34763278533495
FBgn0003862	trx	4.06098545374476	2.12350211940834	1.80108502971137	3.9558608155213	3.6778554835612	4.29892633168211	3.70770318366143	4.21817057750904	3.51551900276894	3.57982231479248	3.8935391305824	4.15224963544129	3.76693838725035	3.7300172931992	3.82635175464862	4.33912453788922	3.40576209671184	2.23321447134561	3.32597570013227	4.61604380625174	2.92950045933495	3.92091934718668	4.09224785200702	4.73994961540895	3.4271509345878	3.62517810077752	3.95267877665093	4.22174177738423	3.35053867586335	3.1050531066075	3.3807308480051	3.61314761627772	3.78697397167639	4.59874969517807	3.81496894563625	4.47337079398496
FBgn0003863	alphaTry	-3.44434296361749	3.78261953710022	2.44497236491947	0.255910303900034	3.03678223754582	3.59565055382775	-2.49318663075707	0.458245328624115	3.47403543026165	0.368420621922892	0.675105663311876	1.74692301430316	-4.45529889941549	0.501832248772589	2.17820447063667	-2.0703825930281	-4.21595738902093	-0.712451855277273	-4.24128539303981	-6.68903786814037	5.71845212165168	-4.46675932732835	-0.0112747848968232	-6.68903786814037	0.163114215800485	3.86139725014022	-6.68903786814038	-6.68903786814038	-6.68903786814038	-6.68903786814038	-3.50258805112401	-6.68903786814038	-6.68903786814037	-4.10208651032096	-6.68903786814037	-1.20343400447997
FBgn0003866	tsh	4.35549670216944	3.63127964880456	3.03693148234389	4.178616048768	3.86034130508551	3.91800400779694	4.42932598398643	4.61122446593198	3.97925765294898	3.93438097827922	3.91946563084542	4.40105315288751	4.36292789230837	4.21781576546616	3.5403676257973	4.21281049510271	3.74177115277149	3.6706931734372	3.85988049534539	4.52911863316071	2.82745475882404	3.87623675520086	4.54805158509964	4.11420871369299	3.4737596679512	4.11089223337668	3.39932346567622	3.94829460970731	2.6544588054176	2.37477355058861	2.75787268685677	3.64337019682176	3.33076104294781	4.63301961968676	3.94698555066857	3.97434537694533
FBgn0003867	tsl	5.94482325467793	6.44941735422155	6.39447419022063	7.0608415033747	6.32925015645237	6.55634556523745	6.49076011690154	6.07958126869945	6.55106676350888	6.14499598161397	6.39543554693402	7.52942324495178	6.23277734308747	6.52527402565661	6.23017868884786	7.17647345288535	6.26177606434505	6.64829702759805	6.4758856187598	7.54556084452803	6.06243118807836	6.28283966636377	6.39511158887963	6.63364241338559	5.91657979464006	6.8045214836714	5.59042249934891	6.25242655011678	5.36812152230187	6.17461257916148	5.46940627729091	6.76291323203838	5.74115228212333	6.50425311694097	5.73424391588822	6.60900807752058
FBgn0003870	ttk	5.08696653922095	4.64985296513452	4.42520521867566	4.95713025822985	4.83359502556228	4.8323223129211	5.09338302437646	4.92863883856052	4.92979215272231	5.06117910680862	4.46259795810873	4.26201527323733	5.05202745306241	4.82753336492221	4.34868867920009	4.3553140528577	4.52052875768838	4.82336798457671	5.35568449333337	4.23689968377279	4.56171718737463	5.41443288077989	4.30439553069477	4.36856743950162	4.64589577717453	4.86816349492523	5.24182021637399	5.2108005523749	4.28277159029056	4.39014520016334	4.34145643180654	4.44767879437963	4.73553444137797	4.54576836775899	4.91232735000121	4.50338662336376
FBgn0003882	tub	5.19932321035393	5.14208828786993	5.24165527095032	4.85381542317257	5.24108430668806	4.98678241481682	5.27797132306733	5.03342157160767	5.18730559518498	4.97711228717841	5.000884582092	4.85593423996908	5.16891239580212	5.26882043963194	5.02798322097021	4.94387745048476	5.37133355516222	4.98599379732459	5.40650863593117	4.96570894204369	5.29725343229138	4.95722593953802	5.17069363745082	4.73072264780263	5.17332782471939	5.14669771524582	4.97430283219403	5.19301592307803	5.30432173540377	5.23091145065827	4.91120464041805	4.92457879843338	5.30611158689137	5.13153047622839	5.20007023594503	4.68816925591922
FBgn0003884	alphaTub84B	10.572590652937	10.6519342196139	10.6871839730414	10.1858546294865	10.1654569781932	10.0437447292927	10.4943139782986	10.1597112689707	10.4023585043147	10.2821127435169	10.1150549833393	10.1934382945515	10.3643816452467	10.4719276469655	10.2078836530516	10.1441793776298	10.6474661926598	10.9542673078245	10.5826278456458	10.1402704160264	10.638243751399	10.6591592209127	10.3451532931452	10.320253370616	10.3355713166243	10.0987802146219	10.4425668067017	10.3254009822183	10.1809183919073	10.5572966954146	10.2982621950418	10.5058555336645	10.6800218770385	9.67635380062399	10.4417439193186	9.78298319266474
FBgn0003885	alphaTub84D	6.81226112033178	6.77862863691281	6.7139219489902	5.93786812797644	6.60015897909508	6.16367909194376	6.81023058849729	6.41030376109153	6.64867945761678	6.35997146842142	6.58690474500966	6.02392240724923	6.8229473334751	6.60144560554799	6.23017868884786	6.278628813456	7.13110074241472	6.98224035250816	6.92819399633813	6.37572938996045	6.75396174315583	6.46679491203554	6.39763569985473	5.8723089678956	6.08044102293003	5.73252171304406	5.88463302011051	5.85791084227366	6.14462450857507	5.94554480963476	5.89010791982982	5.97513647077173	5.96367502030727	5.57220837648702	5.79682961740065	4.73721916193705
FBgn0003886	alphaTub85E	1.54934383920858	-0.139856351019279	0.16802008891543	3.34881392678475	3.13620432196171	4.00216456289249	4.79050184202352	0.902987832254213	-1.58275332024941	2.83200150141451	0.375484997354142	5.02710184550359	2.80177630844526	3.6198189427135	0.517488092024751	2.65698476224376	2.10072795128836	5.20294231782363	-0.605083587741875	2.90428940635741	1.63167417907062	5.10901899206453	3.0972143090343	5.45258839582175	5.16117348936678	6.39878224455923	3.84896566969079	0.356316331638351	6.13242859831149	7.34431849060418	6.55489546318297	7.13885163048836	4.00596919658277	4.7676468754705	0.988765563526438	5.53777211428347
FBgn0003888	betaTub60D	4.34386753226446	2.9023799252431	1.64542430296131	4.42222490818027	3.93199609289101	4.59342871159639	5.87524873710809	2.59083605196483	1.21367580089712	4.06159784613095	-0.865962335278799	5.91451013203837	3.96893439098148	5.35126245186614	2.34184825277593	3.24369511759298	3.16444785813673	5.67517835107598	1.57980917975569	3.67947198085454	2.97793830482641	6.37897967964669	3.46126098467777	6.20105402127163	5.83859014234562	7.09134136879155	4.74741345883421	1.98447879136177	6.83321033985859	8.36992722945758	7.07363596874826	8.03832246979541	4.91895308495097	6.00835881165585	2.79609009027111	6.24719583243972
FBgn0003889	betaTub85D	-0.675787098792927	-1.36675536881364	-6.68903786814038	-6.68903786814038	-6.68903786814037	-4.74825450488861	-4.27446955400218	-3.80188758114113	-2.92962324650187	-4.58301827382698	-6.68903786814038	-0.966627488929528	0.822494856605531	1.46724248803574	0.187442909841298	-0.74415372138562	-0.16476082774208	-3.03147562836016	-3.37996204811072	-4.51186155847736	-2.53723720719663	1.32017985719331	-4.0876018362529	-6.68903786814037	0.28760410764844	2.59607627016163	0.403155506703875	-0.0550850081132637	0.18221959736421	-0.389106800098976	-2.02734301824912	-2.20469969386458	-6.68903786814037	-6.68903786814037	-6.68903786814037	-0.219624039952013
FBgn0003890	betaTub97EF	6.54470847621054	7.16857767697035	7.30332336337893	6.45498379835464	6.76619311226215	6.47031486384122	7.12553445796559	6.51329524149963	6.77040671716162	6.77763640078926	6.82612636081342	6.52897616927835	6.68682763095365	7.42322537821669	5.88908428714162	6.64553157739098	7.42984746172054	7.26207677713905	6.87186058425622	6.56761178874585	7.1011119846201	7.09002356218175	6.75867365055957	5.91773803253418	5.63686572809654	5.75028103876394	4.78119961405563	5.68292805756987	4.92833004562427	5.65739526455571	4.80171592320327	6.32012353472382	4.79100974815581	6.14425938407044	4.74879203266072	4.66903598607804
FBgn0003891	tud	7.3970063164238	6.72485435591308	6.78442155734067	7.39430076139181	7.35464827056995	7.65470485181691	7.7699443703121	7.77329921143208	7.30704754603372	7.12318382388373	7.24569464666719	7.17179451975763	7.38760175253204	7.33468164480922	7.20413588048084	7.33298320837153	7.51025285264523	6.10700654740115	7.24353623809984	7.33076240081184	7.16820602004102	7.48314052343367	7.25866975916296	7.18719586746894	7.50499903057292	7.54916067396314	7.38886475571304	7.84525923020273	7.63415937083102	7.37783829859263	7.23464300811875	6.8438762586184	7.66936648606852	7.65736675680362	7.51106693639732	7.30750899350112
FBgn0003892	ptc	3.40735726029981	0.852420286414351	0.0488076222233992	1.80275514879789	1.00912659918864	1.40666237394221	0.390762335960263	1.93477679289631	1.62720534776565	1.45013798840852	1.62942857731402	1.54663266034905	1.67996062933646	1.66299594417098	0.289689356710004	0.798292225725727	1.2846619817114	0.69935475575255	0.645490972909524	0.495139980922577	1.55392232439061	1.78925017841287	0.945317699560793	1.78698531290841	1.69546439313485	2.3899811139125	1.84390245483895	1.09912811841926	1.67173855561915	2.89690647252887	2.10098653478246	2.20812403878458	1.94070008311237	1.06822489514455	1.58302143963723	2.74793776093564
FBgn0003896	tup	1.18234549874635	-1.55425840455149	-2.41193618008133	-0.73242750098554	-0.358312453631143	-0.519543479691165	-0.64521247766251	0.0465962439694809	0.244575844591722	-1.91082131345058	-3.32882456954378	-1.28174050002529	-1.93818500504091	-3.38393825558628	-1.37316912412471	-1.57353527926965	-0.0951180595094672	-1.24264358067393	-2.8443543783784	-1.51005441194152	-1.44469787371069	-1.3199454920894	-1.4999119425467	0.265677036242592	-0.383611102308869	-0.581558283985696	0.313639686538311	-2.3869499823437	0.615100403747696	-1.46786621361444	-0.330838588550029	0.546322765247008	0.0759109682181969	-0.755953318723386	-3.23754919370941	-0.219624039952013
FBgn0003930	snRNA:U4:39B	-4.29964487451106	-6.68903786814038	-2.80238073560937	-0.823989044619575	-1.65360191940385	-2.30540382347462	-2.18708952597128	-3.28343818252662	-4.31586028581579	-2.09597500949984	-1.22126980835678	-3.18319866492011	-2.15167448821341	-3.89770560522223	-0.314356398588365	-1.43981994930155	-4.21595738902093	-2.64530611078446	-2.8443543783784	-1.51005441194152	-3.22108414757108	-2.16561455043308	0.307832186515266	-1.0389100123149	-4.05537130254696	-2.37615400939605	-2.95423790909857	-1.8265736652321	-1.86573900070548	-2.63959044927333	-2.02734301824912	-1.89572046610316	-1.66983494906983	-1.16314144650011	-2.30504271799602	-1.3518638530107
FBgn0003938	snRNA:U5:63BC	-4.29964487451106	-4.13414739014591	-4.20437580199613	-3.57834407487393	-4.62568241468915	-3.94956106482071	-4.27446955400218	-2.90284366651449	-6.68903786814038	-6.68903786814037	-3.32882456954378	-4.53419624906438	-4.45529889941549	-6.68903786814037	-2.49851601511097	-3.73792472178268	-4.21595738902093	-3.03147562836016	-3.37996204811072	-3.68088270369362	-0.749082122846077	-6.68903786814037	-3.21164441028722	-1.82487769347913	-1.6784337212306	-3.06552125251107	-0.462529304094976	-2.07972326176738	1.89350389198717	0.0213457318113457	0.468959742172119	-1.64138366032273	1.50492448295182	-0.536938031384876	-0.766896479090068	-0.727236367127329
FBgn0003941	RpL40	10.0834572588386	10.398648602064	10.2555640682854	9.8752313009581	9.96409395953225	9.9325309331025	10.0696183550222	9.86609130231992	10.1758586416447	9.97645283140255	10.3375235085901	10.1032159828006	10.189706812665	10.0615602189215	10.2137377770285	10.2461886118688	10.1223025122228	10.422915426395	9.99500649753815	10.3098836527445	10.338551904946	9.90709431893136	10.4208305359053	9.91670771662063	10.2611265033009	10.1119568002073	9.89608253820642	10.0115900882593	10.3121118167434	9.93684940480264	10.2291910996476	9.97492807887153	9.72756636606022	10.1122251787965	10.1648962325761	9.85121492818058
FBgn0003942	RpS27A	10.4970840583372	10.9401983011545	10.9310068743192	10.5356569788989	10.5839519251748	10.6239562644875	10.5693738666714	10.4900119987649	10.776731912198	10.6844361298396	10.9669191375509	10.7841718782965	10.7624651251701	10.6385144225237	10.8149961744237	10.8467726651367	10.6437710192084	10.9979786978416	10.5338754487426	10.8845098955579	10.782140779994	10.3799382489429	10.7066974903566	10.3751364162543	10.89105057418	10.7674546697315	10.4584792370205	10.6179079141503	10.8707496810881	10.6346806036968	10.7500998261902	10.6955598955654	10.4860162522591	10.8214758882846	10.8251334963074	10.5584273130494
FBgn0003943	Ubi-p63E	7.27218617088501	7.45634224414243	7.46448534145461	6.97133405720074	7.3884735895028	6.90100961863885	7.88867873482875	7.1763584883231	7.01915925692208	6.78561685239115	5.55983426067029	5.66712627955899	6.79430746896798	7.82015701118915	6.93455951362395	4.35301235822464	6.94681360509763	7.59263967054548	7.63565548648901	4.84750804582305	6.93085799109208	7.52827008742841	5.01938939862315	5.48587555179442	7.01542948743101	7.32391273292735	8.33189871287578	7.85462241311369	7.14789545558855	8.06689935286073	8.13089337146403	7.67852688671301	8.3335067943264	8.18101320020215	7.08009482666354	6.53101352326622
FBgn0003944	Ubx	2.7188650400315	1.38345687614586	1.47091418086924	1.58865936025264	1.90240330375818	0.632816905518976	1.87262860380431	1.35164172982176	2.30830755328123	2.43053408143296	1.26615484543947	1.05981410380704	2.33191970506734	1.92529427618428	2.13765075088752	1.31586403025633	2.54434462769666	2.00939734856424	2.21108962330062	1.88630810125979	2.03798791660275	2.23265842738585	2.04833775614424	0.805165968858047	2.33776560441558	2.27472617772242	2.36209858557174	1.89930273181816	2.3519087832805	1.97453903751901	2.17812220472385	0.440143869766651	0.877569465718726	1.13351684383143	1.55963897276302	0.580736288235568
FBgn0003950	unc	-0.339460179892725	-2.0233527833861	-3.33938038047853	-2.36027698213184	-2.61026892641204	-2.30540382347462	-4.27446955400218	-0.897649553159316	-1.01181954743047	-2.3084390513373	-3.32882456954378	-0.708154423522633	-1.58757162276572	-1.89972100776545	-0.559027680541122	-4.56248531995447	-1.65051546423709	-3.03147562836016	-4.24128539303981	-6.68903786814037	-3.74228579214188	-2.41615681686856	-2.6705183090037	-1.82487769347913	-1.46244894491371	-0.748870181826072	-1.29519455725585	-1.61128351884993	-1.55403878140693	-0.59274338464674	-0.562203772331273	-1.64138366032273	-1.31718514412089	-3.2274367230963	-2.30504271799602	-0.727236367127329
FBgn0003961	Uro	7.22779487820836	7.84915824802946	5.19328554267064	-0.345651748622626	4.29339122975937	2.27052826204257	3.07138241292407	6.14361634595269	3.17071392077818	6.02096639200085	1.13460864171677	3.73656896008366	1.41456482688078	6.57606536634849	5.20687254479541	5.47730827649439	0.414967624272956	-0.25928224484326	3.05324765486449	3.56344488710926	3.1249920754287	4.651409186495	4.74327056905255	4.67793186082271	6.73429947792598	3.87585088336546	3.15707237332962	2.63827726039414	6.9459060977143	7.14305445939879	3.24987311076949	5.72256463428926	-6.68903786814037	5.21308234992675	3.45197731891274	0.452329452323408
FBgn0003963	ush	4.58521874262215	3.76266528100671	4.22322016726237	3.26797310603269	3.76872377763794	3.23996186104271	3.70770318366143	2.8234670851286	4.6790711474351	3.63665812969806	1.95324416077209	2.92092139594038	3.82655158755806	3.24937263064412	3.33450037961354	3.12999638762074	3.91633049287649	3.49930999272754	4.63708676135838	2.32026042806931	4.59120919677827	4.03788683498874	2.66606791279146	2.95307160129385	4.42988197223848	4.00966774938295	4.41758181044154	4.32985594989408	4.70862439970427	4.41415107243202	4.24017244588981	3.64337019682176	4.45267491899931	3.54936064642008	3.83458432709399	3.37416054496902
FBgn0003964	usp	4.42336936275498	4.26987815524305	4.25386497800942	4.47119578800786	4.28884955405411	4.56854981674655	4.360233473454	4.62397865945785	4.45486698738841	4.26756799841165	4.529594263691	4.49825750986868	4.10153841597472	4.0328866942635	4.14893313573861	4.38265171250949	4.02588722175006	4.22520304770754	4.31279350442347	4.58764672966826	4.17181741767248	4.10198016180412	4.4798112715807	4.56824942325257	4.39916281192849	3.99980346447921	4.46252562186476	4.39664258890937	4.03160315897345	4.59003715924346	4.37733613906647	4.50476456139892	4.6177426185173	4.2580592829141	4.73841664174561	4.54333618686525
FBgn0003965	v	6.21438068732406	7.25011263812806	7.03582340501921	6.88722541247995	7.12200246372347	7.34006463798204	7.28548628198879	7.13622279412296	7.27268037875952	7.2153129085093	7.64431993778169	7.31178335165805	6.66658086538575	7.40989580399992	6.90566710590672	7.79241771819534	6.76914284248567	7.17181655949403	7.35542836853345	7.29952453517533	7.15542944091628	6.98305836520364	7.6722952873533	7.03021041047806	6.66066559302556	6.89909794795292	5.85221692101457	6.9104348096111	5.53595275087319	6.65077656906337	6.28899563307623	6.83211608894839	5.82659620108718	7.00006761677466	6.68768130310563	6.7914815358375
FBgn0003969	vap	4.18674245644856	2.85604813358236	3.24106496035986	4.53016055784281	3.16622876553814	3.57913798130364	3.47696671246905	3.83820132181266	3.47928658006498	4.07262551652806	3.5357975343681	4.56505222017326	3.51849013456284	3.98923051416126	4.23474833293385	3.65960575074105	3.51558300439176	4.24247213928918	3.61748650824595	3.8834687001698	3.44229043789926	4.62256556347626	3.20105168364037	4.56617594303934	4.17573051388341	4.17365854976511	4.45992027286729	4.35246343711753	5.0884163006603	5.2036235170775	4.42294842079424	4.77971913781116	4.9292917278075	3.82114143418582	4.44497163659485	4.63985172196826
FBgn0003975	vg	-0.00611560842504501	-6.68903786814038	-6.68903786814038	-4.4203072247794	-6.68903786814037	-3.94956106482071	-4.27446955400218	-3.80188758114113	-1.01181954743047	-2.85918061053388	-3.32882456954378	-0.359491859635399	-6.68903786814038	-6.68903786814037	-6.68903786814037	-0.525110893637291	-6.68903786814038	-6.68903786814037	-6.68903786814037	-4.51186155847736	-6.68903786814037	-6.68903786814037	-0.862287405304303	-6.68903786814037	-6.68903786814037	-0.11349767995504	-6.68903786814038	-6.68903786814038	-0.724405751842928	-3.18163260219641	-4.35222894772774	-6.68903786814038	-4.23227745630815	-4.10208651032096	-6.68903786814037	1.12094268060526
FBgn0003977	vir	4.49083060629572	3.92407872538893	3.98015673434602	4.39710167388422	4.3181180530745	4.70569554998106	4.45164056588786	4.5457052915973	4.30323085907603	4.30778987593087	4.40258732230614	4.17915183307252	4.34520321029887	4.17948220177959	4.40956703465544	4.27248617193996	4.10938671669504	3.55566175832405	4.34380543087536	4.51410793393923	4.11338976735936	4.51232859749923	4.4247766307617	4.4061468146716	4.05830259373654	4.10783415173563	4.47031355740618	4.42129339186498	4.07756254208071	3.80032077395262	4.25211419717496	4.20989749915809	4.42663919396244	4.11181889391887	4.4951354464611	4.2661681590476
FBgn0003978	vls	3.96556246093215	4.02803771179346	3.9304347860474	3.16457648868349	4.07602131361096	3.92847064830983	3.73069622889558	3.61179643234267	3.78090352305991	3.68056775192145	3.90511957836654	3.30488168034067	3.96893439098148	3.70165642656907	3.36409737605326	4.40726415603492	3.98225236636927	4.01686138397488	4.01820970076619	4.28063791390123	4.05532001089301	3.90731766561433	4.09224785200702	3.47911767677067	2.98752563490061	3.08706707017317	2.85787377062523	3.37223855925396	2.52775088637068	2.78563590857727	2.9751746924963	2.95997821969907	2.81945378337292	2.7768694276086	2.91141244511922	3.01366202186348
FBgn0003984	vn	0.108281086649868	-0.917191561518845	-1.85199312839705	-1.54454663803821	-0.992121428598004	-0.463731057853038	-1.53309466858079	-1.07475275783172	-1.01181954743047	-0.693658267317539	-1.84070157222904	-0.130826351724703	-0.608737293594787	-0.776702325325126	-2.19247782274038	-0.91115419442687	-2.42531816607081	-2.0898010481045	-1.89545763665967	-1.65763938547179	-2.83901592154762	-2.41615681686856	-0.625195135297573	0.420602877458281	-0.824452140074722	-0.295861013784752	-1.79513635906659	-1.25823785718768	0.0955267442813019	-0.829922637953467	-1.46150628353685	0.134473225355268	-0.334711476611038	0.73118700295968	-2.69722973537769	0.539191050152949
FBgn0003996	w	4.0716004248968	4.71100395707857	4.10866538922245	2.52271263421757	3.14628205723963	1.95956710655669	2.37108166487997	2.81077351348817	1.56928839034737	4.27474795130237	1.55786844993717	3.47519228172225	2.6615001462211	3.57535511037168	2.79727658063196	1.71044413762237	1.20407305629585	1.86820118455045	2.11369019281825	1.17821953262855	2.12659390396424	2.26501379407027	1.82650861743516	3.56883868018343	4.26929495656504	2.24162650834772	3.18888701466588	2.44745389430562	4.5947121603274	4.654796613557	2.66266603691615	3.19032566778109	3.13742297887108	4.25072103589394	2.63762640728544	3.00605799801043
FBgn0003997	hid	1.73885682272434	1.50854107724437	-0.877454137605373	-0.040950322624184	0.917951591568408	2.00971719527932	3.59694287560712	-0.0427284257628355	-0.436285895868708	-0.937351796086305	0.408406884213105	-0.875226897624454	1.6960318083214	1.40606179443538	-0.472777086312957	1.51016971678486	0.154029117145794	-0.395113240325289	0.431203244622557	0.0949808153614244	-0.120069602594294	-1.19732649116396	0.1885198389595	-0.605917494023371	-1.6784337212306	1.83128710307514	-1.03789044496228	1.06824310364769	-0.201016777038113	-1.68382693787525	-0.740025981544486	-0.167387345304593	4.18919476902764	-0.0284636930665389	-1.99700067796801	-0.02011538058927
FBgn0004003	wbl	1.20823068501693	1.62364022577967	2.35988137152612	2.48505742001164	2.46614343104957	2.45559223857867	1.43105661338618	3.18980592096132	3.21545437864884	2.87042397425357	3.40324826403257	2.24140633938645	4.07720241820461	1.99965582801836	2.9298549478358	2.61149331281874	1.94413324631698	3.0277200944762	1.60050091852324	2.24951792516719	2.1158112230866	1.99615036930067	2.31366273314259	2.4310921480043	2.33776560441558	1.14068581408941	2.579309221186	2.66948006908755	1.13316363316322	1.79812525793548	3.39695646240877	2.97906339863133	2.52444800388843	0.503156659354378	3.91048292043556	2.6921666855725
FBgn0004034	y	-1.75001910411001	0.362531822965441	-0.877454137605373	1.20442959221384	-1.96457413551699	1.43630208418629	-2.8822191701298	-1.6450641917228	-0.2861759896335	0.599467351194368	-0.139226205764239	-1.68549058287603	0.531490947791644	0.81591594530932	-1.53857381727725	1.92397951707558	-1.14917165988522	0.0330712347208036	-2.14812554966992	-0.67986654185081	-0.225816386942951	0.152120709509258	-0.0845338813972734	-1.51289086859535	-4.05537130254696	0.820342226878371	-6.68903786814038	1.37628376660444	-2.26388954182513	-6.68903786814038	-0.480889009592663	-3.1416433559038	-2.83409691058169	-0.879339224267823	-4.11135472677395	-0.150010216605582
FBgn0004047	Yp3	8.12660490117639	5.41882870656743	4.39191433135477	3.19404891704432	4.46424437658516	2.95264991571733	2.43966869991841	4.32914624155504	4.94505408061908	6.48801770309834	4.87845634516267	5.01221766788237	3.50942424883274	2.89590219406698	-0.748732963798277	4.03757540194931	4.94921539697257	2.76635571547701	4.12917709154533	3.86330416181867	4.29880118706566	4.24941672063846	2.76322143553071	5.3634608428065	1.3969000115582	5.035221116351	0.782565131308235	2.63827726039414	1.40958161107532	0.90252720262849	3.42360010210022	2.93086854562346	1.36570064108031	1.9963372139626	3.32598525691753	5.09890699085828
FBgn0004049	yrt	3.2604575398137	2.39380667990283	2.21511910631736	3.27350572827956	2.78917414560471	3.18427760909908	3.18894713769583	3.50158813359106	2.56693065284197	2.94432895211279	2.52579416655493	3.17190964176235	3.16719851919271	2.76192002202041	2.99183865728679	2.97098411704829	2.51123350448489	2.55224134085998	2.64874013028761	2.89769523870521	2.71048871663218	3.19803795997842	3.0805545663205	3.55217363982311	3.25484879137	3.22893180976012	3.51929408336639	3.23297248249687	3.15004590189841	3.13837455970463	3.32528837639783	3.26997050539283	3.38585048323397	3.19139681047896	3.26945749895228	3.65263965547246
FBgn0004050	z	3.47821582829131	3.29164338060332	3.33959527030198	3.35925837537751	3.14125198915108	3.52153801493638	3.25387684818636	3.39931718502752	3.50010210875247	3.3131525196478	3.14455484782035	3.17725713018998	3.3610896337466	3.30069854896996	3.11532564853237	3.24369511759298	3.1855897570841	3.16083533749344	3.47908144311392	3.41896019322105	3.19325505618466	3.33641833371484	3.13804095073404	3.29105252365393	3.01479992530605	3.34256091171369	3.34388032002732	3.21898013311133	2.3519087832805	3.15475105524487	3.41831059311498	3.44489154679511	3.27996175454832	3.07987460271218	3.45831324188139	3.43771847263613
FBgn0004055	uzip	3.87957762846414	2.39380667990283	1.32461313127381	3.19987183531458	2.45807530045041	2.94751306271747	2.71339752829703	2.47493346173265	2.90018064554823	2.77912602572541	2.42482376143219	3.56360242526019	1.95834680811955	2.80994672323857	2.09592402609957	3.05267991415137	2.34579483974404	2.82866526473917	1.86276665573222	2.92389297438492	1.88127859274336	3.27419512359483	2.38323903403915	3.07474413951353	1.50343590594941	2.84409810538125	1.3536308209025	2.01718932331751	1.21768821827748	2.58272827419309	1.65591128824111	2.87082557473109	1.26481184843732	1.82904175528943	1.27380096125174	3.1161129363146
FBgn0004057	Zw	7.33594573292291	7.55354141536512	6.99407839715632	6.81365832836654	6.57473283444935	5.919935147629	7.72770979563083	5.77594197744386	7.62540981622124	6.08295087420372	7.27583507988465	5.97946543741145	7.85544798304712	7.38037841669803	6.33702318539767	5.52613696665644	7.70249551286239	6.97364840261582	6.87504859835174	5.55733718590452	7.78931785664455	5.92782544217563	7.02015848629888	5.62185417515	6.12701119775531	6.69772486602664	5.67147825230582	6.56536015057835	4.75178477476071	5.52192934413467	7.0953420451964	5.87170734434857	6.28676492766758	5.47951099543835	6.07040806412124	4.92433405491024
FBgn0004066	Prosalpha4	6.52102295216032	7.22754330310619	7.01758439599319	6.64463861610411	6.90694871178028	6.53424367228933	6.60280221161689	6.82161408536069	6.87620314274748	6.69352081514849	6.88725206375156	6.49779342845805	7.15306027870531	7.11780804122824	6.96771257080151	6.90791563473433	7.01876908880534	7.52044324242749	7.05401368809757	6.94672837601229	7.33234651023677	6.84183307016307	7.06795382335712	6.55165438097302	7.02216531547931	6.96099104422393	7.03256623866349	6.78545855145822	7.37536169412696	7.28604179858576	7.37674734870585	7.17809059985549	7.04092410919971	6.76533199603326	7.3041589301767	6.78816019436915
FBgn0004087	Dhfr	3.69966885405139	4.29092926653208	4.16707948340546	3.59403955633569	3.82627112753243	3.61845517153314	3.66058764292423	3.38654282693749	3.86354542387822	3.7474685466512	3.9080002240495	3.74018664681639	4.03043551467098	3.97613495999666	3.91300588990072	3.52704693188093	3.92473734859525	4.46965568258517	3.97528363267767	3.73231226453357	4.14024146852877	3.55280046083706	3.7089880380203	3.47911767677067	4.18376353479948	3.96304618316781	3.68015719355321	3.40350571317295	4.27292872447113	4.13758038115456	3.7776423967588	3.98763099873614	3.40967529691643	3.69164149610588	3.81496894563625	3.65750166726775
FBgn0004101	bs	2.83970955043165	2.67573335242239	3.0211828871741	3.10376145793784	2.61869793966696	2.7668394160506	3.06415920243517	2.40064176345246	2.55703145743774	2.87042397425357	2.72188233874553	2.70836622250548	2.75651631183272	2.95048643310613	3.31037768587797	2.43992768747498	2.92565773732449	2.71779139656082	3.32597570013227	2.71472746172163	2.55153931967993	3.19803795997842	3.16199363287215	2.57001647250485	2.96905203877639	2.62203018394292	3.14414743892966	3.04748442818483	3.00298916716268	2.44303571238497	2.75787268685677	2.95034010955085	3.29922170873148	2.44520114204027	3.36022242888976	2.83635053557529
FBgn0004103	Pp1-87B	7.07571426938315	6.93780465768068	7.07544155956301	6.89845874585575	6.90657820233614	6.76235476920763	6.92831125429436	6.78517249268175	6.84501656109044	6.75941069276705	6.8766300230681	6.7679083005227	6.94606466956596	7.02325378258856	6.70576046906893	6.69997418884581	7.239532417888	7.02694259383209	6.84338956252577	6.69857254950094	7.01958007399518	6.98629649145458	6.76650660880512	6.81002784108667	6.95862521254404	6.95929538402803	6.9684806043753	6.93418151471878	7.0992909869953	7.32681034650258	7.08244123448113	7.04857467721067	7.09977541191412	7.00716186940112	6.99929930159848	6.87994487154773
FBgn0004106	Cdk1	2.98903079995602	0.513446978060015	-0.468852725086677	0.775904102791921	0.416573439278398	1.08978716144404	-1.71997056369705	-0.468361913553361	0.841997501247828	-0.247247443847368	-0.517875872513947	0.913691159185962	0.762710266794892	1.09323599060861	-0.391393334824393	0.030262733265068	1.02798667534097	1.35738360494862	-0.808266206427252	-0.53010511531763	0.114665390919943	0.685857495975695	0.661502980255664	0.913518264937359	0.508359168069755	1.18778694944405	0.815547250091475	-0.0550850081132637	1.75894321842128	1.71221601051828	1.69142697312914	0.737770539911462	0.296407079394578	0.10774281733984	-1.52760903153317	1.25529813825823
FBgn0004107	Cdk2	3.18425317823369	3.13747643686794	3.16427712523026	2.15418830646987	2.61869793966696	2.91103366090619	2.115592398229	2.66323477825663	2.73439908769449	2.62285491783806	2.85322727487906	1.96047311361329	2.49695669766606	2.74348965811626	2.52069495091262	2.10994594615674	2.64952882237525	3.07988909175837	3.08296062161552	1.84577417400237	2.77359099022334	2.8876166238386	2.48802050589218	2.47596002310094	2.44859202103096	2.46837318078112	2.63580276576867	2.14108382949317	1.54660658573615	1.91809781298394	2.17812220472385	2.14192393463527	2.06592741605905	1.84861738142382	2.47216270314075	2.78395562139483
FBgn0004108	Nrt	5.18309905351433	0.252370270943463	-1.63682954579338	5.00281243867475	0.162269141155416	2.58030739878241	-0.467215191472365	-0.2399051156349	3.68417168294628	3.31779436120303	-0.237662389459519	1.19248870638668	-0.259742951594851	6.17604293815373	0.385166516718793	0.685737803958552	-0.482775810045116	6.37836358436271	-0.921704515505629	1.32305737651389	0.425301297289726	6.60959578678984	-0.329684215471871	2.19386486860079	-0.0464195443740606	4.97607689322731	-0.312454174329378	0.755755565612069	1.08896870828259	5.30614791992489	0.24824998717813	7.02695819710803	-0.594223541302811	1.31333911776702	-1.34001171936455	4.48161905706082
FBgn0004117	Tm2	4.79192118286406	3.97699441206278	4.0516671244364	4.03291005411488	4.66859521583103	4.62594694029728	5.66095567437621	3.5289710609411	1.90205240645657	4.6342363208657	3.02227276459249	4.22892387875606	2.31120139255458	4.96644967397131	3.75664947061103	4.1345677840712	5.01171268740539	4.14788534494937	2.99192034466501	2.72221096247787	4.67071684646111	2.52756329325503	4.24956102387217	4.51549684235218	3.05038164102846	2.85143019633135	3.01521551170476	1.03668241568925	2.15162016828315	1.30595074740087	4.38005950703268	4.29231768326942	5.51958563494961	1.76866885890886	1.41077870065606	4.02036479983139
FBgn0004118	nAChRbeta2	1.44435270368844	-6.68903786814038	-3.33938038047853	-3.57834407487393	-6.68903786814037	-6.68903786814037	-4.27446955400218	-4.61897887795842	0.905788658688493	-3.24079012147358	-6.68903786814038	-6.68903786814037	-4.45529889941549	-6.68903786814037	-3.42159024807091	-4.56248531995447	-6.68903786814038	-6.68903786814037	-4.24128539303981	-4.51186155847736	-1.00742414822343	-6.68903786814037	-6.68903786814038	-4.51413312334843	-3.17655500111614	-0.662790158763273	-6.68903786814038	-4.18271274198873	-6.68903786814038	-6.68903786814038	-4.35222894772774	-6.68903786814038	-6.68903786814037	-2.68680059657557	-6.68903786814037	-6.68903786814037
FBgn0004132	boca	5.32589755323916	6.15534473679059	6.13391586353425	5.7252076029847	5.6176103814699	5.5471855736465	5.72074777097741	5.53868594217666	5.71819583503442	5.79076077735189	5.85825098929781	5.8185316059135	5.755663468957	5.84468372677544	6.13895559509261	5.59981588422892	5.87608455830036	6.39776138576462	5.8451378379561	5.81787934668662	5.97041162717555	5.93538423307801	5.95092462704824	5.79296717088341	5.93216120292678	5.72256013231165	5.7503550168663	5.55510332267363	5.75329621193615	5.96772811054964	5.98529075381808	6.18898475774576	5.77479326258016	5.2503537500003	6.27807153888691	5.702085949115
FBgn0004133	blow	2.78915323105611	-0.917191561518845	-2.80238073560937	-0.345651748622626	-0.606441148041729	0.973302780188233	1.83916588076756	0.878867015001979	0.429557735995616	-0.485241247122474	0.375484997354142	0.751082800509066	0.85148306592879	-0.84944270262967	0.559029162457025	0.770966099089363	-2.42531816607081	-1.87593670607608	-1.04482948777477	1.36190247435342	-1.32234216519572	-0.337505595399823	1.05171415772147	0.657172095147462	-1.6784337212306	1.18778694944405	-1.4433900607181	-0.97482513609713	0.263996978460295	-0.487335154884176	0.586806500682793	-0.921972170800785	-0.69225226869724	-0.438755428049249	-1.74329845477569	1.55536371760411
FBgn0004167	kst	7.11001680847412	6.38398159411505	5.77870617778417	7.48442620279475	7.27249468541885	7.6396546779668	7.39461175930451	7.6031521704687	7.26623932404907	7.6147722035739	7.05420086808537	7.95109083989783	6.9047418204444	7.16011076684677	6.69590172486013	7.17842466839625	6.3416450835097	5.88307577275264	6.39528423145892	7.17212456062749	6.84858349296282	7.71673423825262	7.08892971578494	7.73488413007782	7.33868567157236	7.10980189042093	7.52408647413331	7.10937750015909	6.63998463082794	7.02274652269874	7.36511056926127	7.16408720154381	7.04995368723904	7.3108806333249	7.29445328562572	7.53985218198306
FBgn0004169	up	5.47993329437188	4.58599481782327	4.52907893940824	4.74252731140481	5.416833903022	5.31860396987687	6.36854560367266	4.19637764732004	2.96898838328195	5.49740968382024	3.57257260804803	4.84589561106215	2.92961365908446	5.49039370331592	4.48693716988933	4.75805424950791	5.71940413907553	4.82336798457671	3.77140476986225	3.17902666409144	5.28286590472592	3.26888665670914	4.87228199764231	5.29624910213416	3.53783528512494	3.47662383385543	3.28622102920598	1.86377252483173	2.27509687114371	1.95596956343314	5.0041673194212	4.95862989199207	6.14048824126724	2.48326929355478	2.10314203761193	4.75774056846746
FBgn0004171	Mst98Cb	-2.21675523562035	-3.26244343206509	-6.68903786814038	-6.68903786814038	-6.68903786814037	-3.94956106482071	-6.68903786814038	-3.28343818252662	-6.68903786814038	-4.58301827382698	-4.65706339256012	-2.0352679755874	-0.965228286465858	-0.107641379810972	-1.09026288757356	-2.28302061571624	-0.891314949189036	-3.03147562836016	-4.24128539303981	-3.68088270369362	-2.83901592154762	-0.790327102717868	-6.68903786814038	-4.51413312334843	-0.959481742368764	1.53604998601294	-1.60856966281861	-0.2750584045568	-1.29786346590954	-0.210690371165241	-2.97144152905195	-3.1416433559038	-4.23227745630815	-6.68903786814037	-6.68903786814037	-2.47785437334764
FBgn0004173	Mst84Db	-1.75001910411001	-4.13414739014591	-6.68903786814038	-6.68903786814038	-6.68903786814037	-6.68903786814037	-6.68903786814038	-6.68903786814037	-6.68903786814038	-6.68903786814037	-6.68903786814038	-1.8498048209017	-1.30572573338167	-0.298135880696485	-1.72542780420606	-2.83435291211691	-1.4633678879431	-3.56037935574748	-6.68903786814037	-6.68903786814037	-2.83901592154762	-0.403778731385051	-6.68903786814038	-6.68903786814037	-1.2746283464699	1.51773326865191	-2.95423790909857	-2.07972326176738	-0.724405751842928	-2.63959044927333	-4.35222894772774	-1.64138366032273	-6.68903786814037	-6.68903786814037	-6.68903786814037	-1.9190916880868
FBgn0004175	Mst84Dd	-2.91102844954499	-2.72291335354504	-6.68903786814038	-6.68903786814038	-6.68903786814037	-6.68903786814037	-6.68903786814038	-6.68903786814037	-6.68903786814038	-6.68903786814037	-6.68903786814038	-3.70601780984961	-2.70590237012637	-0.84944270262967	-2.88745317862112	-2.0703825930281	-2.42531816607081	-4.40419608963854	-4.24128539303981	-6.68903786814037	-6.68903786814037	-0.881825298142929	-3.21164441028722	-6.68903786814037	-3.17655500111614	0.759285910245471	-2.5665491690473	-2.07972326176738	-0.439105545056226	-2.24650165133814	-3.50258805112401	-4.02324130530779	-6.68903786814037	-6.68903786814037	-4.11135472677395	-2.86715938028712
FBgn0004177	mts	7.61737584034348	7.57085740491259	7.65352221313327	7.49660026061092	7.53565778472205	7.39934683609957	7.63203097075238	7.43782974328121	7.5082846443921	7.54225122814558	7.48706076163309	7.53828169180289	7.59733633276985	7.57186317115805	7.497451190665	7.60057011793939	7.56774626183213	7.73161515695201	7.51992304429696	7.54714179837606	7.58215879392294	7.51655954813416	7.40216913984766	7.53868395754677	7.64249555667569	7.57928028444583	7.5346483339948	7.54159057838949	7.79109669007069	7.79579459610596	7.64702167696507	7.59245863702435	7.72857811336676	7.60293497759468	7.66861341982416	7.49097922090445
FBgn0004179	Csp	5.78738218723191	5.43152291064609	5.16131187473312	5.8189942905732	5.06634861277273	4.90434619340715	5.08805109694368	5.24753458521539	5.64415078884573	5.44639273161365	4.60431256330176	5.48937524754644	5.36761372803106	6.07033145386118	5.00937310835388	4.93774677260259	5.71335113351804	5.55015399463509	5.2564991971934	5.20081623713477	5.47757329276185	6.21130669524215	4.80034281852815	5.3514711312741	5.54006433750706	5.99501582534084	5.63151955113478	5.30653528910655	5.25517438773738	5.85072388737248	5.31430920992684	6.28412975790705	5.41311488296076	5.09511726626511	5.55370669116576	5.69264286740546
FBgn0004197	Ser	1.8250279990147	-2.33114010205789	0.0488076222233992	0.806757245783747	1.13591871735327	1.45089667149034	-1.2192823852473	0.697686856258282	1.02548574189763	1.51625047516922	0.472079109397789	1.42603599095394	1.08908737410051	-0.298135880696485	0.474715331873655	0.430275070288488	0.791057113251602	-0.626337346159425	0.285472473597339	0.563391251403919	-0.120069602594294	0.748223339993907	0.945317699560793	0.0452217231732402	1.73972768662953	1.42249002468503	1.23673746471773	-0.356525673403706	1.4450771451672	1.08450054119715	1.33509203015672	0.325525204168153	0.442146239496352	0.81318114551971	0.389749779701484	1.98476985378466
FBgn0004198	ct	5.25781442241926	3.56944965060604	3.39563715870232	4.13673185407174	4.0574506344791	3.95686842019813	3.1279019631599	4.40711214163386	4.27028702677849	4.28426597312722	3.30613821223704	4.29436463198492	4.90940603173982	4.27454155683142	2.88971768855599	3.40348111984189	2.67964468809632	3.54177882388746	2.76328136525889	4.03537705060169	3.40734586484999	4.21946007318809	3.48677380481578	4.61513503420455	4.57437091393547	4.21971220475364	4.29722771247667	3.93978846943327	3.89710071116045	3.58156081817174	3.62069527220306	3.49878323465293	3.2472791946988	4.29420085817873	3.29799821944924	3.85243334121518
FBgn0004227	nonA	5.34789618647166	5.14594470623752	5.05318273058593	5.23746208081894	5.27592488402027	5.0718607232107	5.41203223300446	5.26508850436111	5.46119814387335	5.18575200938518	5.25391773949324	5.34597942323827	5.20445660771229	5.08586025734126	5.0131143853964	5.30345457781411	5.11817407687401	4.92312574885581	5.45133779239623	5.32273974128417	5.13317689325215	5.12966566263712	5.2152548636051	5.32596365381736	4.82862411342167	4.96935310596088	5.26289845686509	5.10255412548823	5.37503931643993	4.93158559357192	4.84572548009338	5.04266870451886	5.1922496499055	4.88130372163918	5.05711252139587	5.28163736582873
FBgn0004228	mex1	-3.44434296361749	1.77075620857092	2.24254302435438	2.35541238524337	1.42794450371975	3.01290647882042	-2.8822191701298	0.697686856258282	0.429557735995616	0.716579881403975	-1.84070157222904	1.23413407585608	-3.61744202340929	-1.38534953012678	-0.748732963798277	-1.10004785456972	-2.81553550411504	-0.90182764907543	-3.37996204811072	-3.68088270369362	2.34545531462076	-2.71954720564277	2.87371344787034	-6.68903786814037	-1.6784337212306	2.1254654395327	-4.33728389007738	-6.68903786814038	-3.7204328967468	-4.06003915382603	-3.50258805112401	-4.02324130530779	-6.68903786814037	-6.68903786814037	-6.68903786814037	-1.9190916880868
FBgn0004237	Hrb87F	7.41170198685047	7.10907576880392	7.21349877704628	6.91049330193106	7.44339973245362	7.21978856073933	7.51141096277648	7.35691936143417	7.28435230840196	7.16500113398944	7.2813996190473	6.84258903213132	7.4084783938763	7.35252647861273	6.59217151253732	7.38966446345072	7.34273571816884	7.23033074102517	7.18950305833968	7.10894526987376	7.26318354832831	7.40362938750323	7.16941809617276	6.9131429519844	6.39607513328743	6.59499912363179	6.8431264990941	6.81947193481867	5.93591869242135	6.35817044615587	6.60580727446905	6.6742104565393	6.20658183892156	6.19293136479659	6.5491124007769	6.68121209145999
FBgn0004240	DptA	-0.773728224242555	3.16053482898535	-0.763954198200005	7.06164116544916	-4.62568241468915	-1.24320830008177	-3.41653710397842	-6.68903786814037	-2.23591223845218	-1.3434914816691	-3.32882456954378	-1.53799186423943	-0.140788565952425	3.98923051416126	-6.68903786814037	-3.73792472178268	9.55716813585077	1.2012841876813	-1.49348388910741	1.65564016960657	2.24017088188915	-0.62309145469531	-6.68903786814038	0.345218574614855	-2.6343597971212	-0.11349767995504	-2.95423790909857	1.03668241568925	-0.315155234195882	8.8861963416389	11.8508214631815	0.134473225355268	2.03562481615553	-0.346831001979299	0.988765563526438	-3.40199419423242
FBgn0004242	Syt1	6.62377205953633	7.21520744447264	7.38403874461885	7.26695842542862	6.8713184533163	7.430056740871	7.25488324482322	7.21420333987353	6.81469959287579	6.96239943716734	7.63652545706309	7.98140233882497	6.82842546072883	6.83914767663087	7.54150906407271	7.51359677448589	6.48070176334935	6.77336632103615	7.09651384943731	7.68037075034328	7.11877107486572	6.06277962592403	7.42296841843995	7.45795130770741	7.37114520175747	7.33081439037929	7.07999576405329	7.3145184916017	8.17022356998123	7.83570043953678	7.28636802099393	7.41419207609974	7.76799269716629	8.18149569079915	7.59935413711501	7.44672584394643
FBgn0004244	Rdl	4.10642997894072	-2.0233527833861	-4.20437580199613	-1.13974225014232	-6.68903786814037	-6.68903786814037	-3.41653710397842	-6.68903786814037	3.02751196109669	-4.58301827382698	-3.84519799249945	-3.70601780984961	-6.68903786814038	-3.38393825558628	-4.27904805895142	-2.5325087223526	-3.35210310193887	-3.56037935574748	-3.37996204811072	-6.68903786814037	-6.68903786814037	-3.10420822890503	-4.0876018362529	-6.68903786814037	-4.05537130254696	0.558890590369872	-3.48601074073884	-6.68903786814038	-6.68903786814038	-2.24650165133814	-2.27902249708621	-4.02324130530779	-4.23227745630815	-6.68903786814037	-6.68903786814037	-6.68903786814037
FBgn0004359	T48	0.651666911244758	-0.384898229949702	-0.301079482279869	-0.565085963629228	-0.051445682935878	0.254450326837319	-0.848303020154593	-0.531613209254492	0.385488004749577	-1.0286772421454	-0.139226205764239	0.280378729548061	-0.458867946565579	-1.00694652365667	0.517488092024751	-0.167019070961689	-0.237936713516804	-1.68972093385634	-0.345598170672645	-0.603043420345083	0.0253004931570915	-0.790327102717868	-0.0112747848968232	-0.215105093277393	-0.29164221979049	-0.11349767995504	-0.819605070316405	-1.10958322077746	0.947629505014902	-0.129127419574213	-0.837894544040215	-1.07103470729775	-0.594223541302811	0.290609431719008	-1.02518029976741	-0.150010216605582
FBgn0004360	Wnt2	1.37748314581631	-6.68903786814038	-2.41193618008133	-4.4203072247794	-3.80949963112317	-3.94956106482071	-2.8822191701298	-3.80188758114113	-3.46227976578747	-2.09597500949984	-3.32882456954378	-3.70601780984961	-2.70590237012637	-3.89770560522223	-0.472777086312957	-2.28302061571624	-1.86561031917871	-6.68903786814037	-2.45464224710977	-6.68903786814037	-6.68903786814037	-1.76634589058491	-2.6705183090037	-3.68343686370639	-4.05537130254696	-1.91161723598741	-6.68903786814038	-4.18271274198873	-3.7204328967468	-1.28006379547018	-1.46150628353685	-4.02324130530779	-4.23227745630815	-6.68903786814037	-4.11135472677395	-1.06886064187439
FBgn0004362	HmgD	7.14016484790216	5.58428331447266	5.47053301577917	5.87283722871789	5.92985111042592	6.30744381049062	5.27797132306733	5.85997639564636	6.10711477465881	5.84482815822534	6.03730471088602	6.09345322855611	6.06734414680695	5.92047229803023	6.34372394705153	6.62517022217242	5.53540007858801	6.41182248975356	5.79888745554436	6.35059973834196	5.4370004343477	5.76485941475303	5.94403384099854	6.0971825318852	5.8296585351732	6.31308804843645	5.96124206069505	5.88030967463658	5.8915804412623	5.78649033276543	5.87280975018696	5.96559943083422	5.54938261391836	6.2015205667278	5.74335268089621	6.63080402452427
FBgn0004363	porin	9.92748624956636	10.0919086376753	10.1567163403166	9.28009152277079	9.71330372592005	9.45538123047868	10.0800632594004	9.68106953103638	9.94241775484829	10.0372181124628	10.1001761862104	9.88364688462057	9.7453806889395	9.6584374550559	9.40582005017422	9.8225767245019	10.1775934929191	9.8324247484979	10.1359401656216	9.75797364882195	10.1094553992937	10.1009450458976	9.973379968078	9.61257432440576	9.56229454195154	9.50481902982488	9.15432046837901	9.2241932034157	8.99005002712243	8.79869703511823	9.16324444013157	9.68629905455364	8.72172123604137	9.73027784753837	9.0298506597616	9.27280994068198
FBgn0004367	mei-41	2.37478984367276	2.09186456343885	1.13276532653237	2.55032277813411	2.57460112654829	2.94235785408718	2.41716671763694	2.74557430585947	2.27245914415966	2.46442109486674	2.53327612317037	2.24140633938645	2.49695669766606	2.41898980498138	2.12387550328644	2.25506575924324	2.04011411998305	1.07844458637293	2.87789405957708	2.42486045012328	1.76186775512553	2.48241126460746	2.16355492277185	2.56171481476838	2.20197757911464	2.42970953292653	2.30517729915767	2.8618504010854	1.99278865521117	1.99287253105191	2.01949258210938	2.50001960531452	2.51349543696122	2.14623321694287	2.25643646674328	2.33965676416912
FBgn0004368	Ptp4E	2.86433850003762	1.43479911743775	1.35005028225348	3.279017214384	2.04926635757088	2.26227730029176	2.87071825079248	2.33123158679668	2.8844339116931	2.97403922302452	4.87992425361966	2.48509884360696	2.78684685418826	3.03374062982142	3.3873454282376	1.79426654450117	1.97684152632712	2.68448251526923	2.457831696058	2.0851288082095	2.1158112230866	3.60849785525057	5.55530850032176	2.47596002310094	2.46186534456267	2.81439132846625	3.2138430484958	2.80678378279424	2.59249544984081	3.47473545211284	5.31145872819029	3.86474789120944	3.17960537792512	2.45800246180885	6.86803931275036	2.53195651663356
FBgn0004369	Ptp99A	3.99188042012819	3.5286772224304	2.97287857892374	4.47600267812443	3.08996252670671	4.60652408858569	4.12363173330372	4.66157835812414	3.82281613958781	3.81797213897546	4.71536707386408	3.89749507332206	3.6521805608404	4.03541402462192	3.57114828312343	4.05467262183774	3.55943401629402	3.09264181846033	3.73443715755212	4.62804493432221	3.07019225991425	4.08998942821868	4.81552396793546	4.42914635812221	2.15371815169277	3.99318960411144	3.24444300735055	4.18622430783813	2.9789730063335	2.45630894523849	3.61608228731139	3.52499248955686	3.71230846090906	4.8693746324277	4.14064334615828	4.11176802913648
FBgn0004370	Ptp10D	5.33473730009367	4.12890870974288	3.7794700414972	4.72244106644173	5.23164960989693	4.75798082931176	4.38363390165058	4.81564552652472	5.18890905450791	5.51166062446659	4.36114698893174	5.66617575578037	5.14715778381943	4.70270991324209	4.57309665761508	3.49400323532084	3.12121125647496	3.59652655384701	4.656978621298	3.77970358887253	4.03543213408562	5.04369127431935	3.85327611568372	5.65929600459167	4.87152766901068	4.69354658369283	4.72588812503232	4.88498463097561	3.92250691512242	4.19016655755165	4.55895130461123	5.09609253764864	4.13662827617515	4.70190304621524	4.95775592322994	5.32506596530994
FBgn0004372	aly	-3.44434296361749	-4.13414739014591	-6.68903786814038	-6.68903786814038	-6.68903786814037	-4.74825450488861	-6.68903786814038	-3.80188758114113	-6.68903786814038	-6.68903786814037	-6.68903786814038	-3.18319866492011	-2.15167448821341	-1.38534953012678	-0.748732963798277	-2.0703825930281	-0.672632291568629	-6.68903786814037	-6.68903786814037	-2.77345006603463	-4.56634636924681	-1.60171570413842	-6.68903786814038	-3.68343686370639	-3.17655500111614	-0.11349767995504	-2.95423790909857	-2.77781328077267	-3.7204328967468	-0.59274338464674	-1.31335895858673	-6.68903786814038	-6.68903786814037	-6.68903786814037	-6.68903786814037	-2.86715938028712
FBgn0004373	fwd	6.05144727665267	6.08075021194584	5.28516275303881	6.22662039665468	5.89814734749355	6.32190652873412	6.36340552257238	6.41082956050656	6.03584489269856	5.90004099191156	6.33517967461473	6.0372172585026	5.83491291277251	6.17775986172245	5.5702657219011	5.87231598032441	5.67399865341367	5.39020024266815	6.48007904666313	6.16537526460514	5.95006827483931	5.94706419555817	6.49906451337372	5.90302723862068	5.44634907171544	5.85430308687958	6.24693462759886	6.81715175555707	5.86888962819373	5.68302631232514	6.05170371214586	5.52894595928828	6.27140597903444	6.24556287848659	6.66252174294712	5.629708579171
FBgn0004374	neb	1.70289361843339	-0.217003258318825	0.690281245688336	0.210484289323543	0.121984103750182	0.778785387668851	-1.08474142192851	0.210191206375654	-0.0259860309346272	-0.0914240127035085	-0.237662389459519	0.5011255643966	0.419800334477466	0.211270511274129	-0.10522508648886	0.656171543429478	-0.482775810045116	0.183707154045734	-1.3279398919477	0.386298452888562	0.0253004931570915	0.586942531870499	1.56426243798527	1.06216557698217	-0.29164221979049	0.367600791152101	-0.176529994035588	0.0113687491278498	1.08896870828259	0.28208217812521	0.509321091376299	1.2896809701201	-0.184472783919489	0.0412463923098557	-0.357819294072457	1.35444327801008
FBgn0004378	Klp61F	3.44594374351439	-0.139856351019279	-2.41193618008133	0.679176501662761	0.201459771384864	1.65375693735346	0.139055161335478	0.552752807457518	0.905788658688493	-0.620788850184074	-1.12390908043882	1.35230925088813	0.961940256306432	-0.0637038558877738	0.714174651557459	0.32146953815669	0.414967624272956	0.69935475575255	-1.04482948777477	-0.938428036218454	-1.10495346423658	0.00662685906817636	0.790028103078244	1.30032984415353	0.456255766783774	1.14068581408941	0.60529700253354	0.0113687491278498	1.21768821827748	0.694242071199437	1.14323845704843	0.325525204168153	0.346640501040037	0.0412463923098557	-0.449734664040387	1.55536371760411
FBgn0004379	Klp67A	2.98154543580857	-0.384898229949702	-0.301079482279869	0.463780441831939	0.382875501107318	1.19756508938037	-0.848303020154593	0.751815315130273	1.2873749179254	-0.0430110598495315	-0.64721497340234	1.10540817992736	0.34022712154785	0.137905444351649	0.887235218942427	0.464793409529287	0.635861108715073	0.320091116310788	-0.605083587741875	0.77965741965477	-0.599430955322912	0.152120709509258	0.869761286734634	0.887183509243319	0.786731383131845	1.29922171067551	0.445913214915446	0.755755565612069	0.341386517742025	0.450728952027411	0.695749646836058	-0.00857648993492839	0.487628287185957	-0.755953318723386	-1.17402500479224	1.37820037433884
FBgn0004380	Klp64D	3.22285844782616	3.33957670256652	3.03693148234389	4.08102981314694	3.56217981725779	4.19655752856807	3.40446286567442	4.31797657514607	3.3817111280289	3.85037158536581	4.0813349776729	3.75456735376007	3.2237221805716	3.42541062516332	4.40102583384897	3.86416952131293	3.09909712832907	3.50885613803781	3.46786398381261	4.10286205332209	3.16738088540339	3.37645784819878	4.1005345278936	4.17805710641941	3.19251699353952	3.2787297100295	3.84896566969079	4.05847328777372	3.3126073787535	2.84739007963855	3.67048783688249	3.84407759650678	3.84054176891293	3.86505510470276	4.51350612745086	3.93083120677551
FBgn0004381	Klp68D	3.12433637361846	3.1681397829907	2.97287857892374	3.32236712997633	2.98156635402333	3.14891048840108	3.1279019631599	3.62635773885057	3.15110638402677	3.51257976353799	3.60843351951137	2.98330725018767	3.16719851919271	3.08831243559942	3.5403676257973	2.72264043264657	3.09909712832907	2.77429317719332	3.34449385193376	3.26351652896489	3.1249920754287	3.37645784819878	3.02938898339491	3.77678859132413	3.04156814511358	3.46232851584513	4.29430575982338	4.0934057998898	3.0840305435646	3.69787977035209	4.02388605178685	3.76381417269451	3.69302227170488	2.99458393917584	4.06792800550568	3.86088925913162
FBgn0004387	Klp98A	4.26898111612349	4.10136839844951	3.85248322057018	4.98942712755622	4.62961614651087	4.99800625191615	4.59636498879669	5.30636645450678	4.49689740651185	4.6907981941781	5.23912451515117	5.76182109507558	4.4124019399196	4.63433356553669	4.79141669976107	5.32475290123563	4.01411708955192	4.36579400517588	4.7197958721259	5.8161319848442	4.12687808813254	5.08656467141724	5.33246316267078	5.96256859366058	4.35715918303507	4.60305460235399	4.95222719467873	4.89821613664614	4.38225937363225	4.18618882255689	4.56853342503728	5.34441551102598	5.01333001744228	5.62849752594957	5.29693162602801	5.5729384049771
FBgn0004390	RasGAP1	3.7795344024918	3.35298442926051	2.91440016118794	4.13976424427691	3.46084570639131	3.72436522550338	3.90657478082089	4.06625095255365	3.4094839798058	4.95493479715939	3.83420011274888	3.68869439372731	3.64805586184812	4.47961179198311	4.13869472064773	2.79224948358045	3.58617912460285	4.05645681651623	3.88960818520935	3.06594207265215	1.95572601859131	5.45939972641056	3.75695841867633	3.19233605527352	2.06951524371711	3.58615641631952	3.75006811640364	3.63188309280055	2.54421145633417	2.50821339545955	2.98951238039553	4.20179670618214	3.48449595377464	3.99809560343788	3.84429290438994	3.00605799801043
FBgn0004391	shtd	4.09606911723722	3.29858927644643	3.89630852882464	4.2221823373747	4.13540894750483	3.9517465923014	3.7800268761234	4.8298700898598	3.6142914182169	3.78482833069375	3.64342461741653	3.74379528456277	4.19779848861431	3.7547672625281	3.83905416023761	3.57128054463805	3.77003990244056	3.64494986021891	4.16781758335579	4.186393383701	4.03829009974355	4.18886818119661	4.21563119348772	3.91028152910565	3.66378806257105	3.70019107751635	4.59190301931321	3.86088837803087	3.51822980925061	3.42158974938886	4.11824720252907	3.88005855201205	4.14374879473319	3.64761986999745	3.76983422359671	4.02036479983139
FBgn0004395	unk	4.09606911723722	4.10929085071239	3.67766492911793	5.52290665509017	4.67557054546903	5.53696182176259	4.65763712449728	5.28243140210119	3.91870115617655	4.77759752901707	5.62168029035018	5.79263423076375	4.28538249333017	4.88891339168219	5.34834550911703	5.92517662048802	3.59146915981274	4.46965568258517	4.6520313098657	6.19928614694448	2.89837959924504	4.77825297398872	5.83154641238781	6.28350562303427	3.88191415455335	4.93352973176438	4.78744736812706	5.33113528393567	4.26798199392301	3.76874986913005	4.57091904388825	5.40034882571185	5.28372450298742	6.12732965207953	5.46209573518791	6.14010870299177
FBgn0004396	CrebA	5.88589892785566	5.35195773674242	5.37463933524743	5.61730299275499	5.23873141050744	4.32094187520869	5.274846003789	5.96824899812917	6.103718676647	5.25515536267514	4.79533086216239	5.30870119119192	5.84575846012514	5.88937611140808	3.47676320215623	4.72639553072294	5.58663084349783	5.64085897753081	5.77746744621037	5.09814764097512	6.0261806271149	6.75906259272892	4.36412156140657	5.03952675746819	6.5792692269813	5.94534307501475	7.26635780028759	6.62427558212917	5.57852837840337	6.50670512008372	6.51766250659611	6.51251284396252	6.01699639215291	4.8082031898962	6.80044917167422	6.01119703247419
FBgn0004397	Vinc	6.3506328319165	6.48029144327935	6.45726789747888	6.40670920719161	6.32426543748411	6.16644515259737	6.7240567034305	6.17861805470808	6.44435483041132	6.21385139744453	6.12347761140312	6.32487938022368	6.39354856698944	6.44390454264623	5.9940908670089	5.84718689179251	6.44242445964415	6.18052550313784	6.53888272091579	5.93843313641242	6.46525638254178	6.56101691429904	5.8513232594538	5.96256859366058	6.4310835230721	6.35882400633992	6.18911869248307	6.34068651249225	5.79515954829157	6.41875341595107	6.4025071305504	6.33037735969145	5.99944066458854	6.65291987994594	5.79932735611873	6.0951235980359
FBgn0004401	Pep	7.87338805715539	7.10115213209708	7.12279004963608	7.29782847402593	7.45155012100151	7.34715243872374	7.45453836210341	7.4393767830452	7.48530584077277	7.28156032552926	7.4769116566538	7.37684768239001	7.49398076430656	7.34872112327108	7.09936645032868	7.71253002008466	7.10959980731342	7.22164905999724	7.23280745205022	7.6663762703619	7.06021906507505	7.25851501049979	7.567468564181	7.38424917215604	6.57163667779825	7.01422592915931	6.87623379262205	7.01485194281903	5.88027964461406	6.35374416364527	6.68171893583972	6.78883239875177	6.44716842720499	6.76726185129965	6.74646170728984	7.19245794401178
FBgn0004403	RpS14a	9.73690263474172	10.1789407017694	10.0134534521336	9.57368748332763	9.8178325757821	9.77226387631267	9.67625140458619	9.62240810685403	10.0232278704667	9.84605688716139	10.0523604725312	9.81594427154048	9.85674369047203	9.80796707999587	9.97170617285718	9.95348987523157	9.64127120359077	10.2105032681107	9.70926955224106	10.0742329502284	9.901382113974	9.5162922858969	9.91972971273482	9.4243025656649	10.0121664340916	9.77006445732716	9.51228954635382	9.51234172044425	9.86846106448667	9.68294758892151	9.73376594590324	9.65983891781576	9.46552715951484	9.87705115453496	9.78403777380194	9.51347177123576
FBgn0004404	RpS14b	8.67126112052561	9.08534691555351	9.03855749425541	8.54339856222151	8.80538137931074	8.68729660981735	8.61541325053901	8.520629104096	8.94201603134885	8.77437823821159	8.97631955058765	8.71168169497832	8.72234892090216	8.7116197817262	8.917106996879	8.81262850822808	8.70977738397046	9.22944917070926	8.72916802372866	8.9596614907608	8.94530977324539	8.53847073967008	8.84788475092506	8.40552843459242	9.00532643169946	8.70775848977282	8.43780544301437	8.42697170969715	8.86847602231194	8.63470698722826	8.67386944803878	8.56228848198598	8.46652335324862	8.84552164453159	8.76613015109773	8.49213158069465
[truncated: 9,341 more rows]
