# Supplementary material for: The evolution of constitutively active humoral immune defenses in Drosophila populations under high parasite pressure
Source: PLoS Pathog. 2024 Jan 11;20(1):e1011729. doi: 10.1371/journal.ppat.1011729 (PMC10807768; doi:10.1371/journal.ppat.1011729)
Supplement: S2 Table — Gene names and log2 fold changes are included. (CSV) [file ppat.1011729.s003.csv]

N1_uninf_top30	N1_uninf_logFC	N2_uninf_top30	N2_uninf_logFC	N3_uninf_top30	N3_uninf_logFC	N1_inf_top30	N1_inf_logFC	N2_inf_top30	N2_inf_logFC	N3_inf_top30	N3_inf_logFC
Peritrophin-A	7.17730083970874	CalpB	2.39271823358703	ZnT77C	4.27816191121604	CG7368	6.55004520401609	Peritrophin-A	6.71411227402436	ZnT77C	4.35492695445808
CG7368	8.259072553824	Rift	2.64669640325133	SMSr	2.41100303135779	mthl4	2.51115775223254	Drs	4.72080068629956	SMSr	2.60223733297153
ph-p	3.11093026350651	Peritrophin-A	4.81410406313897	Peritrophin-A	6.28299436181068	Peritrophin-A	4.84803446157188	CG4757	9.26833266344216	Epp	2.85429033946857
beta4GalNAcTA	2.0090140642901	babos	5.12117165443368	osa	2.12981355211322	ph-p	2.38556646222366	Epp	2.13307717887396	Lnk	2.44059441855581
CG11294	10.7861470995465	CG14223	4.90961882985959	trio	2.90164039330839	Cyp28d2	7.39745814667919	CG18585	6.70449506123	Drs	5.512428405058
CG1494	5.06593702806061	CG33235	6.01293641053679	BomT2	6.78039129984638	Spn88Ea	3.32095673859862	BomT1	6.77675462214153	cv-2	2.55072362915
CR10991	8.59546142282917	mthl6	5.71404053685762	Epp	1.98891293520037	BomBc3	6.64922035075811	NijA	3.40103714055834	osp	3.04441973984785
PICK1	4.27484334880273	lncRNA:CR44556	7.27566811913919	CG10089	5.98831204085526	Desi	6.608501023156	CG4250	3.83587755134284	CG9795	2.21770894539053
CG3091	3.03140949134381	dap	1.86216836858194	CG4004	2.58743732292762	BomBc2	6.46792747519658	CG7368	5.22970821132499	NijA	4.30913909872305
lncRNA:CR45298	8.21343138091802	CG14861	9.41320042001591	BomBc3	8.69106635561794	CR10991	7.02148342706874	Qsox1	1.57358004082449	Peritrophin-A	5.72327617334933
Dscam1	5.88509239234763	bnl	3.09752353610832	CG9928	4.68721313967076	PICK1	3.45791062905485	BomT2	5.57916254904301	Pvf2	5.59113891842238
CG31407	10.7827603392971	NetB	4.72932648407081	CG4250	3.86117034088733	Drs	3.05938955905304	BomBc2	7.27461883402477	hop	2.41102195831995
CG3566	-1.23603429503398	bib	4.99857611804756	CG4757	7.50265999114996	BomT1	5.32453427064856	BomBc3	7.11330690810511	BomT1	7.68846781002578
Desi	6.54347332064193	CG43707	7.42322427345979	BomBc2	7.46329775236746	Pvf2	3.65851160908432	Pvf2	4.39379430318989	Tl	2.55337586161277
CG15080	4.22084434306257	Nep3	3.39823545431869	BomT1	6.51669923780474	BomT3	6.49080405158099	CG10089	4.9216985872594	Magi	1.82043656434555
5-HT2B	7.31194075308824	CR32745	8.19458677997283	CG8160	3.9323909235711	CG4250	2.87689242162463	osp	2.07975503617283	BomT2	6.5852973922486
CG33143	8.99888233423947	CG43133	7.74992532503039	CG43795	5.85910688672566	CG9416	3.57762734711321	CG31068	4.20139142870577	cact	2.10807737716066
xmas	2.97792585996328	gcl	0.995547739968875	Sln	3.92789742375152	CG18585	4.60857759330225	CG30154	2.84508318432779	CG31678	2.77724614968699
CG5781	6.50550576375112	dmGlut	2.32202135655696	CG16713	1.87469774034871	Eip93F	3.87524272247141	hop	1.90908480412079	CG7115	1.33493713129786
unc79	6.24428805743948	CG12702	2.86839978449549	lncRNA:CR44875	7.44791096970628	CG15784	2.69049144519451	red	1.48368529824119	dl	2.35043918824981
CG3513	2.4793198539885	pb	6.28458662034327	Cyp6v1	-1.00782398978092	BomBc1	7.67186247092521	CG8160	3.66627665917516	anchor	1.84818956953776
Eip93F	3.97093255509951	CG12576	1.29650068465444	Cdk4	2.72172941962438	CG11294	5.90598528895401	Spn88Ea	3.06515358928232	Qsox1	1.7301706711934
disp	1.30754837637836	CG3513	2.07135396464863	Drs	3.3204412763106	CG42788	3.01196023860622	CG31013	7.46140008461525	CG4757	7.93685912845232
CG6785	4.5176983749513	CG6793	7.20413392559482	CG33462	5.80682476909162	CG8160	2.91599773106936	CG43133	10.3408624953063	CG4250	4.07195975258648
Octbeta1R	6.74129194687623	msn	1.39461283702427	Cpr31A	6.0461848196541	lncRNA:CR45298	5.16222816191523	CG31064	1.28145706459888	BomBc2	8.35742173776192
Cpr31A	4.87691417608914	CG7848	2.96482157978351	CG1494	4.376360603174	CG31013	5.90086609510445	Tsp42Ee	1.65482093429614	ALiX	1.09795068674532
hbs	4.3384453322901	Dlish	5.35196471899944	ALiX	0.934057368609232	CG3566	-0.908119017931238	ghi	1.08571830850358	CG8160	4.25466378410758
CG3841	7.97824049467445	Atat	1.37612152961761	Bbd	3.81845343807649	BomT2	3.92561490741305	CG30109	2.1128127584219	Tsp42Ee	1.97715732604191
Cyp28d2	4.97033441519165	CG13032	3.34770342105715	CG5707	-2.08012226814053	NijA	2.34529402237922	Lnk	1.33172875406139	Spn88Ea	3.50411517785452
Cyp4c3	7.00212547148033	rols	3.48938700927532	BomS6	5.29563553873729	CG3841	8.35301035589423	lncRNA:CR44316	2.10021907850393	CG10089	5.49464368664739
