# Supplementary material for: The evolution of constitutively active humoral immune defenses in Drosophila populations under high parasite pressure
Source: PLoS Pathog. 2024 Jan 11;20(1):e1011729. doi: 10.1371/journal.ppat.1011729 (PMC10807768; doi:10.1371/journal.ppat.1011729)
Supplement: S3 Table — Gene names and log2 fold changes are included. (CSV) [file ppat.1011729.s004.csv]

N3_uninf_top30DEGs	N3_uninf_logFC	N1_uninf_logFC	N2_uninf_logFC	N3_inf_top30DEGs	N3_inf_logFC	N1_inf_logFC	N2_uninf_logFC
ZnT77C	4.27816191121604	-0.157722474052554	0.0671301724234169	ZnT77C	4.35492695445808	-0.121128683937627	-0.571510709333597
SMSr	2.41100303135779	0.468884287262766	0.473042274151356	SMSr	2.60223733297153	0.250345542377512	0.649843017216702
Peritrophin-A	6.28299436181068	7.17730083970874	4.81410406313897	Epp	2.85429033946857	0.812356457594359	2.13307717887396
osa	2.12981355211322	0.120189258239148	0.365187452162256	Lnk	2.44059441855581	0.7514133367889	1.33172875406139
trio	2.90164039330839	0.430079276210266	0.136434509816233	Drs	5.512428405058	3.05938955905304	4.72080068629956
BomT2	6.78039129984638	-0.213079237895609	0.333545351571331	cv-2	2.55072362915	0.570596719273598	0.0146741534100226
Epp	1.98891293520037	0.109568882836569	0.254431194477841	osp	3.04441973984785	1.47534860307059	2.07975503617283
CG10089	5.98831204085526	0.628024567353195	1.49911514611506	CG9795	2.21770894539053	1.03345651678888	1.07342642686929
CG4004	2.58743732292762	-0.314572076582594	-0.0369914349791493	NijA	4.30913909872305	2.34529402237922	3.40103714055834
BomBc3	8.69106635561794	2.91178026586501	0.839865919644897	Peritrophin-A	5.72327617334933	4.84803446157188	6.71411227402436
CG9928	4.68721313967076	1.80053921801159	1.63228425687306	Pvf2	5.59113891842238	3.65851160908432	4.39379430318989
CG4250	3.86117034088733	0.560785684093477	0.851314211263113	hop	2.41102195831995	1.22468153260016	1.90908480412079
CG4757	7.50265999114996	0.925821280954658	1.78180311873145	BomT1	7.68846781002578	5.32453427064856	6.77675462214153
BomBc2	7.46329775236746	0.728581658323824	0.553316127990354	Tl	2.55337586161277	1.3038854406476	1.76401934198136
BomT1	6.51669923780474	-0.799738526900836	-2.23896726110307	Magi	1.82043656434555	0.384424353477615	-0.0732624301497228
CG8160	3.9323909235711	2.07662503435282	1.63920312574211	BomT2	6.5852973922486	3.92561490741305	5.57916254904301
CG43795	5.85910688672566	0.660288936860095	0.806896780473386	cact	2.10807737716066	1.13577362820926	1.52908005099317
Sln	3.92789742375152	0.181491751882551	1.00015400020745	CG31678	2.77724614968699	1.39810444465188	1.87082381444621
CG16713	1.87469774034871	0.223193128116636	0.685784508756592	CG7115	1.33493713129786	0.37723365287347	0.956402742060431
lncRNA:CR44875	7.44791096970628	-1.54487724643992	0.228444093526147	dl	2.35043918824981	1.25796589006162	1.43975013085917
Cyp6v1	-1.00782398978092	-0.516397036698083	-0.626902416706377	anchor	1.84818956953776	0.653360283061648	1.18197463840603
Cdk4	2.72172941962438	0.205340358589716	0.174247634576094	Qsox1	1.7301706711934	1.03346950142274	1.57358004082449
Drs	3.3204412763106	1.11439634503267	1.8881681924651	CG4757	7.93685912845232	4.01783185652182	9.26833266344216
CG33462	5.80682476909162	1.924535888746	2.6286706538731	CG4250	4.07195975258648	2.87689242162463	3.83587755134284
Cpr31A	6.0461848196541	4.87691417608914	-0.103163724951357	BomBc2	8.35742173776192	6.46792747519658	7.27461883402477
CG1494	4.376360603174	5.06593702806061	2.88260822286482	ALiX	1.09795068674532	0.581306089179079	0.763896423684311
ALiX	0.934057368609232	0.224429543735322	0.502632097485744	CG8160	4.25466378410758	2.91599773106936	3.66627665917516
Bbd	3.81845343807649	0.387007821055138	0.885310118411801	Tsp42Ee	1.97715732604191	1.01611688496012	1.65482093429614
CG5707	-2.08012226814053	-0.85910507012898	0.0920626405300809	Spn88Ea	3.50411517785452	3.32095673859862	3.06515358928232
BomS6	5.29563553873729	-0.479610536280602	0.286572400704517	CG10089	5.49464368664739	1.98163478770148	4.9216985872594
